# Supplementary material for: Hematopoietic Rejuvenation via Natural Senolytic NSPCC1 Delays Inflammatory Aging
Source: Biology (Basel). 2026 Jun 12;15(12):922. doi: 10.3390/biology15120922 (PMC13296190; doi:10.3390/biology15120922)
Supplement: Supplementary file 1 [file biology-15-00922-s001.zip › Supplementary Table S1.xlsx]

## Sheet: PUTAO_list
Peak ID	Name	Scan	RT (min)	Precursor m/z	Height	Area	Adduct	Reference m/z	Formula	Ontology	InChIKey	SMILES	m/z similarity	Simple dot product	Weighted dot product	Reverse dot product	Matched peaks count	Matched peaks percentage	Total score	S/N	MS1 isotopes	MSMS spectrum
1754	Succinic acid	1054	1.344	117.019	1454058824	6732777752	[M-H]-	117.019	C4H6O4	Dicarboxylic acids and derivatives	KDYFGRWQOYBRFD-UHFFFAOYSA-N	O=C(O)CCC(=O)O	1	0.87	0.78	0.81	4	0.75	1.72	20625.3	117.01891 1640390400;118.02358 71647072	48.67231 1139343;54.64718 1081786;55.01894 3079362;73.02937 97043632;77.39949 1141084;78.72413 1074854;90.17754 1069647;99.00851 5664529;117.01904 2655507
5874	CIANIDANOL	3674	4.58	289.071	788922032	5222709949	[M-H]-	289.072	C15H14O6	Flavan-3-ols	PFTAWBLQPZVEMU-DZGCQCFKSA-N	OC=1C=C(O)C2=C(OC(C3=CC=C(O)C(O)=C3)C(O)C2)C1	1	0.82	0.83	0.9	40	1	1.79	10169.7	289.07092 777213824;290.07559 127664016	54.17085 545479;55.01873 1076675;57.03448 10052184;64.03450 596833;69.03453 4102678;77.03954 621464;80.02640 1602346;81.03443 6209816;83.01381 7117382;89.41891 733726;93.03437 4830978;95.01366 1686922;95.05008 7212744;97.02935 10497456;105.03451 1023666;107.05006 1353669;108.02151 3752811;109.02932 40082328;117.03437 1370081;121.02942 4376191;122.03692 5987907;123.04502 29918586;125.02415 1742810…
1889	Gallic acid	1149	1.451	169.014	856258252	4365130307	[M-H]-	169.014	C7H6O5	Gallic acids	LNTHITQWFMADLM-UHFFFAOYSA-N	O=C(O)C1=CC(O)=C(O)C(O)=C1	1	0.83	0.92	0.88	20	0.75	1.79	12020.5	169.01370 965640704;170.01837 81356480	40.70210 781445;41.00326 7222598;44.99830 1776900;48.81606 667441;51.02395 16202174;51.11527 713596;53.00325 1981807;55.01871 1203778;67.01882 8615110;69.02991 1479704;69.03450 24196608;79.01886 9621497;81.03456 15537496;83.01370 2156827;91.90002 811407;95.01376 3168674;97.02929 16518107;107.01364 2963652;108.02178 1646770;123.00863 2094645;124.01656 11983901;125.02422 189746800;169.01382 14978583
1538	Lactic acid	889	1.148	89.0241	930816124	3982521533	[M-H]-	89.0244	C3H6O3	Alpha hydroxy acids and derivatives	JVTAAEKCZFNVCJ-REOHCLBHSA-N	C[C@H](O)C(O)=O	1	0.57	0.49	0.5	5	1	1.36	2508.7	89.02412 1077984128;90.02878 37044028	41.00322 9298089;41.99849 69218;43.01885 23240158;43.90622 35166;44.99809 272040;52.38229 34416;52.60337 33232;53.77045 32728;54.76067 40984;57.90702 33580;59.01377 85604;61.77584 34188;71.01371 685754;72.99300 145473;73.93523 31661;86.18288 33881;87.00842 215068;89.02425 3366418
5879	4,2',3',4'-Tetrahydroxychalcone 4'-O-(6''-O-p-coumaroyl)glucoside	3674	4.58	579.149	596188988	3293080868	[M-H]-	579.15	C30H28O12	Flavonoid O-glycosides	MXLIDYXKRCYRPL-SVQBVAIGSA-N	O=C(OCC1OC(OC2=CC=C(C(=O)C=CC3=CC=C(O)C=C3)C(O)=C2O)C(O)C(O)C1O)C=CC4=CC=C(O)C=C4	1	0.01	0.01	0.68	2	1	0.9	21016.6	579.14917 602249728;580.15384 202862768	61.65443 438476;81.03438 622618;95.05003 683416;97.02953 1874872;109.02937 7558958;121.02908 764655;123.04502 3853107;125.02418 8406826;135.04503 563746;137.02434 5876786;139.03973 1340210;145.02827 464324;145.05266 456797;149.02428 2140958;151.03983 4090688;159.04407 533017;160.05219 654425;161.02412 615151;161.06027 2826057;162.03207 1030689;164.01071 1254742;165.01913 3194558;167.03444 1620578…
4246	Procyanidin B2	2694	3.385	577.133	348495666	3258275350	[M-H]-	577.135	C30H26O12	Biflavonoids and polyflavonoids	XFZJEEAOWLFHDH-NFJBMHMQSA-N	C1[C@H]([C@H](OC2=C1C(=CC(=C2[C@@H]3[C@H]([C@H](OC4=CC(=CC(=C34)O)O)C5=CC(=C(C=C5)O)O)O)O)O)C6=CC(=C(C=C6)O)O)O	0.99	0.78	0.84	1	17	1	1.8	9224.6	577.13336 354580864;578.13803 117569856	81.03439 514032;83.01386 572518;97.02927 1305468;109.02929 4681836;121.02901 703061;122.03734 297751;122.21733 324050;123.04521 2898417;125.02425 44240676;133.02885 279198;135.04456 635975;137.01172 586039;137.02419 7730592;138.03180 346554;138.44463 296593;139.03983 824311;149.02463 1652904;150.03221 553610;151.03975 4734520;159.04478 767589;161.02419 12122727;161.05951 1360624;162.03250 892963;…
4322	Procyanidin B2 isomer1	2849	3.588	577.134	309517378	3032548688	[M-H]-	577.135	C30H26O12	Biflavonoids and polyflavonoids	XFZJEEAOWLFHDH-NFJBMHMQSA-N	C1[C@H]([C@H](OC2=C1C(=CC(=C2[C@@H]3[C@H]([C@H](OC4=CC(=CC(=C34)O)O)C5=CC(=C(C=C5)O)O)O)O)O)C6=CC(=C(C=C6)O)O)O	0.99	0.79	0.84	0.99	17	1	1.81	7225.58	577.13354 320294176;578.13821 107196192	67.00466 244609;75.25210 323496;83.01357 459423;97.02928 559871;105.16660 257824;109.02913 3385678;111.12536 264784;113.72959 272172;121.02910 545758;123.04470 2066108;125.02424 36693604;135.04494 532063;137.02420 6570171;139.04042 573796;149.02406 1499927;151.03987 4003908;159.04568 414251;161.02408 9101318;161.06070 1057884;162.03130 501920;163.00310 600575;163.03941 963064;164.01047 1287434;16…
1444	(R)-MALATE	789	1.03	133.014	498382122	2489115102	[M-H]-	133.014	C4H6O5	Beta hydroxy acids and derivatives	BJEPYKJPYRNKOW-UWTATZPHSA-N	C([C@H](C(=O)O)O)C(=O)O	1	0.65	0.78	0.84	16	0.38	1.56	8854.02	133.01381 555236736;134.01848 24033142	41.00323 3950002;43.01885 8789166;44.99820 1537774;59.01380 1274688;69.96084 310407;71.01371 27944580;72.99298 8043934;87.11264 319252;89.02421 1559957;89.07481 341721;93.18977 292419;115.00337 12111760;133.01451 973427
5313	Procyanidin B2 isomer3	3454	4.315	577.133	333313050	2220558193	[M-H]-	577.135	C30H26O12	Biflavonoids and polyflavonoids	XFZJEEAOWLFHDH-NFJBMHMQSA-N	C1[C@H]([C@H](OC2=C1C(=CC(=C2[C@@H]3[C@H]([C@H](OC4=CC(=CC(=C34)O)O)C5=CC(=C(C=C5)O)O)O)O)O)C6=CC(=C(C=C6)O)O)O	0.99	0.77	0.84	1	17	1	1.8	7657.95	577.13342 345754336;578.13809 115976336	81.03442 269479;83.01371 419164;97.02927 552415;107.37851 103644;109.02921 2158186;120.77921 109350;121.02954 319987;122.03702 281153;123.04499 1266967;125.02416 20905542;133.02885 244904;135.04482 266594;137.02408 3455452;138.03247 129892;139.04001 489964;147.04485 179040;149.02391 920505;150.03169 235160;151.03960 2627152;151.05412 191976;159.04521 294539;161.02403 5822742;161.05922 730803;161.…
7337	2-Hydroxy-3,4-Dimethoxybenzoic Acid	4354	5.404	197.045	355039064	1901787268	[M-H]-	197.046	C9H10O5	Methoxybenzoic acids and derivatives	CJFQIVAOBBTJCI-UHFFFAOYSA-N	O=C(O)C1=CC=C(OC)C(OC)=C1O	1	0.08	0.24	0.42	8	0.63	0.9	4205.08	197.04500 405987680;198.04967 41182832	44.68434 10615;49.00835 29157;50.01632 8688;51.02394 31517;53.00330 15103;54.22473 9846;62.91940 8366;63.02404 16656;65.00326 39573;67.01878 46382;69.03452 127654;78.01103 1948623;79.01888 66664;81.02885 12712;81.03435 68125;95.01360 90885;97.02950 74939;106.00597 78556;107.01381 15912;108.02105 10800;110.61645 9423;123.00855 141115;124.01646 3729638;125.02429 1093978;138.03241 11610;139.00378 12…
12858	Pinellic acid	6464	8.11	329.233	277032420	1584064402	[M-H]-	329.231	C18H34O5	Oxidized fatty acids	MDIUMSLCYIJBQC-UHFFFAOYNA-N	O=C(O)CCCCCCCC(O)C=CC(O)C(O)CCCCC	0.99	0.86	0.86	0.86	8	0.88	1.79	15703.5	329.23260 315690496;330.23727 62722692	52.62906 237065;53.94947 246167;57.03452 1253822;67.37817 224369;71.05015 411553;83.05001 432165;84.02187 271330;90.52865 239664;94.08591 270185;97.06565 277898;99.08134 3902532;100.92003 214683;125.09718 672916;127.11264 1927170;137.09679 326480;139.11255 3555430;157.12401 417280;165.12828 360966;167.14369 580281;171.10226 7928693;183.13866 2170852;193.12312 741578;199.13422 317664;209.11800 480…
7380	epicatechin gallate	4369	5.423	441.081	270204896	1468583531	[M-H]-	441.083	C22H18O10	Catechin gallates	LSHVYAFMTMFKBA-TZIWHRDSSA-N	O=C(OC1CC=2C(O)=CC(O)=CC2OC1C3=CC=C(O)C(O)=C3)C4=CC(O)=C(O)C(O)=C4	0.99	0.67	0.63	0.83	15	0.87	1.56	11129.7	441.08124 269066240;442.08591 64682072	54.92210 230533;57.03453 1160394;69.03445 547624;78.01086 282567;81.03452 1632838;83.01368 728684;95.01353 285930;95.05000 908488;97.02943 2056236;107.01366 1200685;109.02934 5489058;121.02953 911210;121.61920 228668;122.03632 305211;123.00845 1301553;123.04502 3253662;124.01638 7612792;125.02423 41439072;132.26054 225988;135.04492 406443;137.02417 4506078;139.04001 896302;145.02939 1294046;149.0…
5199	Procyanidin B2 isomer2	3359	4.197	577.133	224978890	1273925670	[M-H]-	577.135	C30H26O12	Biflavonoids and polyflavonoids	XFZJEEAOWLFHDH-NFJBMHMQSA-N	C1[C@H]([C@H](OC2=C1C(=CC(=C2[C@@H]3[C@H]([C@H](OC4=CC(=CC(=C34)O)O)C5=CC(=C(C=C5)O)O)O)O)O)C6=CC(=C(C=C6)O)O)O	0.99	0.79	0.85	0.99	17	1	1.81	5621.29	577.13342 242996064;578.13809 81496488	83.01376 410741;97.02920 484307;109.02939 2582458;121.02898 197726;122.03711 367161;123.04501 1597903;125.02421 29795348;127.90131 189442;133.02974 243195;137.02409 4945776;139.04028 521740;145.02800 274771;147.39226 232429;148.96170 197739;149.02332 1005751;150.03101 261805;151.03975 2791234;159.04434 278208;161.02411 7305740;161.06029 814012;162.03192 620062;163.00346 396131;163.03958 776631;16…
12288	9,12,13-trihydroxy-10,15-octadecadienoic acid	6184	7.748	327.217	190761547	1061704468	[M-H]-	327.216	C18H32O5	Oxidized fatty acids	MKYUCBXUUSZMQB-UHFFFAOYNA-N	O=C(O)CCCCCCCC(O)C=CC(O)C(O)CC=CCC	1	0.76	0.84	0.85	10	0.8	1.72	7882.42	327.21689 200360416;328.22156 39622504	55.01894 294458;57.03447 1082778;58.00586 269005;59.01376 249658;64.12248 158626;69.03448 646279;71.01372 309789;83.70717 119486;85.02943 2776354;85.42660 122244;97.02918 373126;97.06555 939751;125.09708 260746;127.11271 356653;137.09708 530253;167.14464 182685;171.10233 4412668;177.12732 194008;183.13872 807906;185.11832 214858;193.12373 236169;209.11813 218938;211.13341 3945888;221.11754 410633…
10477	Quercetin	5494	6.872	301.035	171233582	839728794	[M-H]-	301.035	C15H10O7	Flavonols	REFJWTPEDVJJIY-UHFFFAOYSA-N	O=C1C(O)=C(OC=2C=C(O)C=C(O)C12)C=3C=CC(O)=C(O)C3	1	0.66	0.77	0.88	7	1	1.67	2798.77	301.03467 178451808;302.03934 28289180	63.02393 5907634;65.00320 8636659;73.69931 132128;83.01377 3962454;83.01986 283708;93.03450 2886439;95.01344 222812;96.02158 269160;106.85285 165397;107.01371 6938242;108.02151 714724;109.02930 958088;121.02932 6397038;124.01669 292492;125.02460 241383;133.02956 226027;135.00871 197088;136.01546 174899;139.03998 1214084;145.02948 178318;147.00716 168837;147.04430 191312;149.02437 1034187;151.0034…
1700	Dihydroxy-Valerate	1009	1.29	133.05	81693298	394963075	[M-H]-	133.051	C5H10O4	Hydroxy fatty acids	JTEYKUFKXGDTEU-UHFFFAOYSA-N	O=C(O)C(O)C(O)(C)C	1	0.19	0.24	0.71	4	0.75	1.07	1448.16	133.05029 90605984;134.05496 5589091	41.00324 257744;43.01885 426769;44.99811 522981;47.01379 102792;47.99343 68742;49.55439 80905;56.99806 1212304;60.55017 64544;64.71034 70141;71.01376 976913;72.99290 807724;75.00859 2424010;89.02428 88732;115.00349 262476;116.44863 61566;125.42130 76293;133.05022 666930
6350	Procyanidin B2 isomer4	3944	4.906	577.134	77385337	378133980	[M-H]-	577.135	C30H26O12	Biflavonoids and polyflavonoids	XFZJEEAOWLFHDH-NFJBMHMQSA-N	C1[C@H]([C@H](OC2=C1C(=CC(=C2[C@@H]3[C@H]([C@H](OC4=CC(=CC(=C34)O)O)C5=CC(=C(C=C5)O)O)O)O)O)C6=CC(=C(C=C6)O)O)O	0.99	0.77	0.83	0.99	17	1	1.79	1782.94	577.13385 82038544;578.13852 27059372	63.13129 22466;81.03441 43659;83.01379 73498;95.05006 43809;97.02923 52693;107.05061 21843;109.02934 424337;115.53321 27751;121.02917 51897;122.03719 29901;123.04484 294224;125.02424 4956782;126.02747 31508;133.02940 36126;135.04485 60992;137.02419 939617;138.03183 21320;139.04007 73477;145.35335 23164;149.02396 159219;150.03191 44519;151.03989 539090;152.04436 27046;159.04428 50954;161.02406 111…
3151	Glyceraldehyde	1969	2.466	89.0242	38362744	361344568	[M-H]-	89.0244	C3H6O3	Monosaccharides	MNQZXJOMYWMBOU-UHFFFAOYSA-N	C(C(C=O)O)O	1	0.49	0.52	0.54	8	0.63	1.29	23.91	89.02416 40557524;90.02883 1273586	41.00323 377311;43.01888 875132;59.01373 69970;64.25285 28056;71.01380 52662;87.42062 28093;89.02442 125543
1750	Methylacetate	1054	1.344	73.0293	76041763	341861127	[M-H]-	73.0295	C3H6O2	Methyl esters	KXKVLQRXCPHEJC-UHFFFAOYSA-N	O=C(OC)C	1	0.64	0.56	0.71	5	0.2	1.37	1973.96	73.02927 83713208;74.03393 2302035	43.57602 51346;59.56412 49356;73.02955 209945
3773	Chlorotoluron	2339	2.927	211.061	39517342	317579277	[M-H]-	211.064	C10H13ClN2O	N-phenylureas	JXCGFZXSOMJFOA-UHFFFAOYSA-N	CN(C)C(=O)NC1=CC(Cl)=C(C)C=C1	0.93	0.02	0.03	0.73	3	0.67	0.85	1731.57	211.06068 39410016;212.06535 4181292	51.02400 34850;51.12046 29459;65.03966 123227;65.55773 32783;75.09894 29189;80.02639 33326;81.03449 306127;92.02662 278105;93.03486 52260;95.01429 42418;95.04975 31699;107.05051 46128;108.02148 733490;109.02931 1155198;110.03755 29697;120.02145 1160938;121.02893 71632;123.04485 159567;135.04416 33449;136.01648 83694;137.02531 33673;138.03217 132641;148.01631 2008120;149.02393 58851;153.05544 2059…
7253	Procyanidin B2 isomer5	4319	5.362	577.134	88975439	311346201	[M-H]-	577.135	C30H26O12	Biflavonoids and polyflavonoids	XFZJEEAOWLFHDH-NFJBMHMQSA-N	C1[C@H]([C@H](OC2=C1C(=CC(=C2[C@@H]3[C@H]([C@H](OC4=CC(=CC(=C34)O)O)C5=CC(=C(C=C5)O)O)O)O)O)C6=CC(=C(C=C6)O)O)O	1	0.8	0.86	0.98	17	1	1.82	2331.48	577.13403 91923824;578.13870 30514524	83.01392 161154;95.05110 146496;97.02941 363134;107.67819 90646;109.02944 1395697;121.02936 235171;122.03738 160929;123.04513 852158;124.25694 97974;125.02425 20055164;133.02892 107334;133.17816 84381;135.04567 178739;137.02419 3742175;139.04019 207305;149.02448 576523;150.03227 219779;151.03966 1823258;156.84276 86322;159.04454 190597;161.02409 4921384;161.06027 422572;162.03233 194997;163.00253…
1761	Citramalic acid	1059	1.349	147.03	72760803	305939528	[M-H]-	147.03	C5H8O5	Hydroxy fatty acids	XFTRTWQBIOMVPK-UHFFFAOYSA-N	CC(CC(=O)O)(C(=O)O)O	1	0.79	0.77	0.83	8	1	1.72	1365.54	147.02951 73539640;148.03418 4023458	41.00319 598339;43.01882 115925;44.79610 49100;57.03445 2601158;59.01019 97570;59.01373 987722;71.01370 627833;85.02932 3728509;87.00856 6377660;101.02453 55117;103.03992 451704;115.00323 234856;129.01921 221141;147.02985 356628
13601	(Z)-9,12,13-trihydroxyoctadec-15-enoic acid	6899	8.673	329.233	40914570	304661052	[M-H]-	329.236	C18H34O5	Long-chain fatty acids	DNWUYCUUEGGVPR-CLTKARDFSA-N	O=C(O)CCCCCCCC(O)CCC(O)C(O)CC=CCC	0.94	0.02	0.05	0.2	3	0.67	0.68	497.62	329.23264 43256796;330.23730 8607571	51.27644 30714;57.03453 79872;58.00593 253581;59.01373 501340;67.79976 27022;70.22463 30327;73.02961 51288;81.27586 32142;84.02182 33702;97.06579 54728;99.08141 67056;125.09689 312878;127.11268 646707;129.09225 73141;137.09712 97781;139.11272 271389;143.10725 39874;144.92159 31709;153.09204 29057;155.10771 174906;157.12309 78985;165.09113 87618;171.10225 1696052;199.09750 85535;199.13335 78904;20…
6882	Procyanidin C1	4164	5.173	865.196	27265698	292934046	[M-H]-	865.199	C45H38O18	Biflavonoids and polyflavonoids	MOJZMWJRUKIQGL-UHFFFAOYNA-N	OC1CC2=C(OC1C1=CC(O)=C(O)C=C1)C(C1C(O)C(OC3=C(C4C(O)C(OC5=CC(O)=CC(O)=C45)C4=CC(O)=C(O)C=C4)C(O)=CC(O)=C13)C1=CC(O)=C(O)C=C1)=C(O)C=C2O	0.99	0.52	0.89	0.62	86	0.48	1.49	1000.26	865.19647 27811740;866.20114 12861726	100.11781 25512;100.81063 26387;109.02969 58049;120.72633 27676;125.02415 4809148;126.02731 44949;135.48042 29783;137.02417 319525;151.03978 177788;161.02393 1302505;163.03944 67631;164.01146 85771;165.01895 202275;167.03403 94921;175.04021 253797;177.01886 265117;179.03493 76118;201.05414 39317;203.03302 38373;203.07112 45317;205.01334 68610;205.04996 63200;217.04965 315137;219.03033 175273;219.…
9158	Azelaic acid	5064	6.312	187.097	63978993	262004183	[M-H]-	187.098	C9H16O4	Medium-chain fatty acids	BDJRBEYXGGNYIS-UHFFFAOYSA-N	O=C(O)CCCCCCCC(=O)O	1	0.89	0.9	0.88	6	0.83	1.83	1114.21	187.09723 70882912;188.10190 7014945	43.28155 49737;57.03453 347636;95.05027 62090;97.06575 692411;102.53098 44736;123.08155 305471;125.09698 6007866;143.10756 107100;157.36496 48155;169.08739 82954;187.09695 835744
12234	Dimethyl-5-sulfoisophthalate	6164	7.723	273.004	37711479	254851827	[M-H]-	273.007	C10H10O7S	m-Phthalate esters	HTXMGVTWXZBZNC-UHFFFAOYSA-N	COC(=O)C1=CC(=CC(=C1)C(=O)OC)S(O)(=O)=O	0.93	0.17	0.26	0.73	4	0.25	0.96	1080.9	273.00354 40385744;274.00821 5838094	57.82409 30881;59.01373 248296;63.18379 30103;63.56227 30455;70.30082 32254;77.94502 32125;83.73096 28214;84.56409 34718;89.03961 418915;91.01930 35024;97.02815 33182;99.02395 58581;101.03902 41740;117.02603 27715;117.03437 1648349;145.02931 1893311;155.01401 52570;157.02899 132369;163.04027 96078;173.02402 5362724;201.01888 569091;231.16087 43956;245.00868 3338300;273.00357 3701367
1473	Citric acid	804	1.048	191.019	49874060	254045183	[M-H]-	191.02	C6H8O7	Tricarboxylic acids and derivatives	KRKNYBCHXYNGOX-UHFFFAOYSA-N	O=C(O)CC(O)(C(=O)O)CC(=O)O	1	0.83	0.83	0.98	5	1	1.82	508.86	191.01912 51505516;192.02379 3834241	44.99832 36715;52.79253 35677;53.82467 38288;55.01905 60158;57.03448 908788;59.01372 240683;63.20662 36373;67.01874 272745;72.99297 425014;73.02936 201759;85.02934 2176057;87.00859 2527222;103.03995 41099;111.00855 3736166;117.01955 106114;129.01939 195024;130.99867 49175;154.99847 123597;157.91602 41452;173.00871 42248;191.01884 65893
11297	4-hydroxy-3-(3-methyl-2-butenyl)acetophenone	5794	7.259	203.107	31090005	249817462	[M-H]-	203.108	C13H16O2	Alkyl-phenylketones	QJAPFSSVKIZTMR-UHFFFAOYSA-N	O=C(C1=CC=C(O)C(=C1)CC=C(C)C)C	1	0.08	0.2	0.57	4	0.25	0.87	414.73	203.10730 33277894;204.11197 4511510	71.05019 110529;71.47856 25502;83.05007 71130;87.04502 487763;91.05515 441709;97.06620 42303;111.04498 201967;115.05588 26515;131.05003 293687;132.05826 118060;133.06563 44115;149.06076 108134;160.05287 121380;175.11252 519320;178.88576 24907;203.10745 435294
6854	2-Hydroxy-4-methylpentanoic acid	4159	5.168	131.071	38419860	209201730	[M-H]-	131.071	C6H12O3	Hydroxy fatty acids	LVRFTAZAXQPQHI-UHFFFAOYSA-N	O=C(O)C(O)CC(C)C	1	0.93	0.91	0.93	4	1	1.9	682.83	131.07106 40480440;132.07573 2624620	43.01889 26099;51.02382 30227;51.72749 19072;56.94544 15870;57.08197 17106;60.99314 14811;67.01884 40901;67.25745 18216;69.03451 670032;76.61265 15907;83.04980 18665;85.06575 2625914;113.06081 53464;129.05496 17967;131.07117 307268
7685	3-phenyllactic acid	4484	5.569	165.055	37843958	207498054	[M-H]-	165.056	C9H10O3	Phenylpropanoic acids	VOXXWSYKYCBWHO-UHFFFAOYSA-N	O=C(O)C(O)CC=1C=CC=CC1	1	0.8	0.84	0.89	8	0.88	1.76	1199.12	165.05534 42768112;166.06001 4447604	41.00326 44560;41.43728 26698;44.99819 302481;50.06273 25159;62.69428 28608;72.99304 2092611;73.37451 26907;74.00080 244961;81.67533 27563;91.05513 319659;101.03954 489173;103.05547 132372;117.03439 402169;119.05015 1870530;123.50286 29680;147.04501 2591492;165.05557 268913
1997	2-METHYLGLUTARIC ACID	1244	1.562	145.05	42957850	195765532	[M-H]-	145.051	C6H10O4	Methyl-branched fatty acids	AQYCMVICBNBXNA-UHFFFAOYSA-N	CC(CCC(=O)O)C(=O)O	1	0.33	0.32	0.72	6	0.67	1.17	1400.1	145.05031 50343704;146.05498 3029821	41.00323 127628;42.21571 11104;43.01888 179307;55.01906 39942;57.03450 447274;59.01377 63482;71.01379 65782;71.05006 110940;72.02162 12355;73.02932 69355;81.03445 18231;83.05002 146287;85.02965 40479;87.00883 44081;99.04482 52234;101.06073 36737;109.02943 10610;127.03995 33804;145.05017 28561
1297	TARTARIC ACID	734	0.965	149.009	55006118	190232097	[M-H]-	149.009	C4H6O6	Sugar acids and derivatives	FEWJPZIEWOKRBE-JCYAYHJZSA-N	[C@@H]([C@H](C(=O)O)O)(C(=O)O)O	1	0.61	0.66	0.85	7	1	1.59	1168.68	149.00873 69849440;150.01340 3156191	41.00321 1213394;43.01885 1693291;44.99814 659416;45.01892 39990;56.99835 107594;57.03466 120896;59.01372 1959559;72.99298 3434774;73.02973 59872;74.00087 56850;75.00865 437692;75.88062 38637;87.00857 2511831;103.00362 155580;105.01919 145782;149.00900 478962
4049	3-(4-Hydroxyphenyl)lactic acid	2549	3.2	181.05	32245557	173990772	[M-H]-	181.051	C9H10O4	Phenylpropanoic acids	JVGVDSSUAVXRDY-UHFFFAOYSA-N	O=C(O)C(O)CC1=CC=C(O)C=C1	1	0.85	0.87	0.92	11	0.91	1.82	601.56	181.05016 33133004;182.05482 3761916	44.99813 90684;54.60546 15193;58.20813 17402;59.01384 32118;66.84155 16563;68.60199 17763;72.99301 454484;74.00104 54697;88.37110 15976;89.76949 17781;93.03458 34457;106.04227 24798;107.05048 60519;117.03455 37794;119.05004 681908;133.03140 18040;134.03722 207444;135.04497 928489;135.40063 19065;138.57048 17411;149.07730 14851;161.51727 15412;163.03969 562183;181.05005 148543
11732	Naringenin	5959	7.469	271.061	38881556	161741392	[M-H]-	271.061	C15H12O5	Flavanones	FTVWIRXFELQLPI-ZDUSSCGKSA-N	O=C1C=2C(O)=CC(O)=CC2OC(C3=CC=C(O)C=C3)C1	1	0.83	0.83	0.87	9	1	1.79	1026.38	271.06073 42322408;272.06540 6984470	59.01376 58067;63.02395 895914;65.00320 1649002;68.99831 58547;72.62743 25119;83.01385 535921;93.03448 571415;107.01373 559515;108.02124 34527;117.03426 84777;119.05006 3412464;121.02908 26336;125.02413 25610;143.05006 55225;145.02905 54712;151.00349 2355263;152.65596 25536;161.06082 50464;165.01891 67812;169.01370 62030;177.01903 350336;185.06009 30200;187.04004 79068;211.13240 46332;218.04083 2…
2468	Benzene-1,2,4-triol	1484	1.851	125.024	30061519	157330180	[M-H]-	125.024	C6H6O3	Hydroxyquinols and derivatives	GGNQRNBDZQJCCN-UHFFFAOYSA-N	OC1=CC=C(O)C(O)=C1	1	0.75	0.85	0.94	11	1	1.78	1050.1	125.02415 31424612;126.02881 2108377	41.00325 367575;43.01886 62249;44.99816 102575;49.00832 64344;51.02393 365927;53.00330 39276;55.01883 42451;65.00317 27652;67.01887 319567;69.03450 981923;74.61465 20243;76.96653 20275;79.01885 228929;80.02675 34974;81.03452 473480;83.01386 52299;83.63439 23615;95.01365 95454;97.02931 623249;97.27172 21834;107.01388 94242;108.02089 37919;110.67670 20584;123.00846 54005;124.01630 314146;125.02425 …
2045	[6-[2-(3,4-dihydroxyphenyl)-8-hydroxy-4-oxochromen-7-yl]oxy-3,4,5-trihydroxyoxan-2-yl]methyl (E)-3-(4-hydroxyphenyl)prop-2-enoate	1279	1.605	593.129	34633695	156267104	[M-H]-	593.129	C30H26O13	Flavonoid O-glycosides	VXAHTPDZSOTOPQ-XCVCLJGOSA-N	O=C(OCC1OC(OC2=CC=C3C(=O)C=C(OC3=C2O)C=4C=CC(O)=C(O)C4)C(O)C(O)C1O)C=CC5=CC=C(O)C=C5	1	0.17	0.28	0.86	2	1	1.18	2078.09	593.12872 36222284;594.13339 12571610	83.01403 56091;85.01942 30317;97.02937 98387;109.02937 464436;111.00845 79921;121.02942 101742;123.00861 38449;123.04524 245602;125.02422 4302428;135.04482 60909;137.02423 764844;139.00307 104876;139.03986 100772;149.02393 184278;151.03984 453032;153.01909 70215;159.04446 66463;161.02438 154881;161.06084 141800;162.03288 44240;163.00337 63957;163.03999 97140;164.01102 87979;165.01918 249646;166.0…
4684	Procyanidin B2 isomer6	2999	3.777	577.134	46035787	153008749	[M-H]-	577.135	C30H26O12	Biflavonoids and polyflavonoids	XFZJEEAOWLFHDH-NFJBMHMQSA-N	C1[C@H]([C@H](OC2=C1C(=CC(=C2[C@@H]3[C@H]([C@H](OC4=CC(=CC(=C34)O)O)C5=CC(=C(C=C5)O)O)O)O)O)C6=CC(=C(C=C6)O)O)O	0.99	0.64	0.76	0.97	17	0.94	1.68	1109.81	577.13354 51353552;578.13821 16282154	121.02884 132551;122.03708 111358;123.04498 481361;125.02425 4106604;126.02750 96348;133.02940 63172;135.04465 61112;137.02409 994478;138.03191 38628;139.03969 122020;140.80183 32408;145.02901 49949;147.04427 58465;149.02406 299487;150.03177 46288;151.03973 848320;152.04315 80594;159.04424 121743;161.02417 1328922;161.06004 207227;162.03122 144726;163.00273 116079;163.04030 326717;164.01138 20068…
10811	abscisic acid	5604	7.014	263.128	35944674	145221853	[M-H]-	263.129	C15H20O4	Abscisic acids and derivatives	JLIDBLDQVAYHNE-YKALOCIXSA-N	O=C(O)C=C(C=CC1(O)C(=CC(=O)CC1(C)C)C)C	1	0.69	0.75	0.94	15	0.93	1.69	612.82	263.12842 40168124;264.13309 6793316	52.69180 21897;53.49988 22060;55.01893 33605;57.03461 68749;57.15802 21204;74.17271 24503;74.70531 22100;79.05518 26052;83.05011 38071;85.25697 22029;95.05000 38889;96.03041 20582;109.02923 80491;109.06568 38366;110.03716 42758;111.04540 123933;119.08645 87548;121.06583 31618;122.03714 496642;122.04836 25702;125.06068 229989;135.08113 37049;136.05290 311017;137.06093 107183;138.06859 169838;139.0…
1827	Meglutol	1109	1.406	161.045	33776930	137496830	[M-H]-	161.046	C6H10O5	Hydroxy fatty acids	NPOAOTPXWNWTSH-UHFFFAOYSA-N	O=C(O)CC(O)(C)CC(=O)O	1	0.79	0.76	0.94	4	1	1.75	182.51	161.04515 38242632;162.04982 2391113	41.00323 731644;43.01890 117427;43.39490 14629;44.99813 53825;50.30927 13556;55.01890 28894;57.03446 4446772;59.01373 1240026;65.99834 12581;71.01378 123189;71.05013 227582;73.02943 70605;74.19075 12463;81.03439 16526;83.01355 16386;85.02937 49887;99.04496 1168326;100.22047 12590;101.02422 412178;115.04006 90368;116.89301 14793;117.05560 114606;142.82561 15279;143.03433 60562;161.04497 80256;164.…
15914	LPE 18:2-2	8824	11.144	476.277	30652593	132649306	[M-H]-	476.278	C23H44NO7P	Lipids	DBHKHNGBVGWQJE-UHFFFAOYNA-N	O=C(OCC(O)COP(=O)(O)OCCN)CCCCCCCC=CCC=CCCCCC	1	0.75	0.8	0.81	5	0.6	1.64	1269.46	476.27676 30518720;477.28143 8186818	55.70154 32239;59.01363 44659;78.95889 1663251;84.79293 24420;111.54963 26446;122.00130 56380;124.99173 28334;135.02756 23947;140.01157 708078;152.99548 182903;196.03761 1040976;214.04854 221618;261.22156 41969;279.23224 10062448;294.35666 24566;428.90790 24437;429.93314 24586;476.27692 8733796
15188	9,10-DiHOME	8059	10.177	313.238	25958952	132041659	[M-H]-	313.238	C18H34O4	Oxidized fatty acids	XEBKSQSGNGRGDW-UHFFFAOYNA-N	O=C(O)CCCCCCCC(O)C(O)CC=CCCCCC	1	0.68	0.82	0.7	13	0.54	1.57	622.19	313.23779 26837898;314.24246 5251859	53.49158 18788;57.03463 20515;58.00602 136228;59.01374 40183;73.02938 17380;97.06550 15694;99.08101 23630;125.09727 151155;127.11281 251824;129.09160 22821;137.09729 35540;139.77519 17218;142.42790 17746;155.10773 80671;165.09207 49424;171.10240 205108;183.10310 23551;185.00749 40163;199.09752 38994;201.11278 1399794;277.21622 128778;295.22714 239046;313.23792 4422577
13029	Formononetin	6559	8.228	267.066	29260838	121947862	[M-H]-	267.066	C16H12O4	4'-O-methylisoflavones	HKQYGTCOTHHOMP-UHFFFAOYSA-N	COc(c3)ccc(c3)C(=C1)C(=O)c(c2)c(cc(O)c2)O1	1	0.9	0.93	0.99	8	1	1.91	834.38	267.06577 30972944;268.07043 5337783	52.13749 22008;65.00308 35355;91.01881 871389;104.02660 283107;117.03448 31468;132.02147 874389;133.30716 19911;135.00853 425131;153.01932 64280;167.04979 317614;168.05797 42706;180.05783 61047;195.04488 1672241;196.05260 61213;200.10330 23705;208.05194 186936;223.03972 1725520;224.04782 248114;251.03473 777223;251.06779 36414;252.04237 3165708;267.06580 4474350
16043	LPC 18:2-2	8974	11.336	564.329	22830922	119810748	[M-H]-	564.33	C35H43N5O2	Lipids	SPJFYYJXNPEZDW-UHFFFAOYNA-N	O=C(OCC(O)COP(=O)([O-])OCC[N+](C)(C)C)CCCCCCCC=CCC=CCCCCC	1	0.77	0.96	0.82	13	0.54	1.73	1339.01	564.32941 23901066;565.33407 7099188	64.30074 26354;78.95890 574557;107.52962 19717;115.84192 19186;116.80393 22292;127.41637 21626;152.99542 206870;168.04262 283570;194.05696 25076;224.06882 998753;242.07997 212453;261.22247 36569;279.23224 9654295;504.30811 8800740;505.25479 29839;564.32855 1431761
12149	isorhamnetin	6129	7.68	315.05	26666367	116321411	[M-H]-	315.051	C16H12O7	Flavonols	IZQSVPBOUDKVDZ-UHFFFAOYSA-N	COC1=C(O)C=CC(=C1)C1=C(O)C(=O)C2=C(O)C=C(O)C=C2O1	1	0.72	0.89	0.85	30	0.73	1.71	301.76	315.05042 29100562;316.05508 5237174	51.27318 20833;59.05365 19123;62.55497 20669;63.02391 919577;65.00322 507643;83.01376 422492;94.00590 71888;95.01315 45913;107.01372 647756;108.02155 443230;109.02925 30076;120.02103 115923;122.00069 52963;124.01637 48255;126.62276 20552;135.00830 88128;136.01648 156612;146.03694 23809;148.01636 386488;149.99556 88913;151.00359 730804;152.01112 64873;159.04417 21851;163.00333 321005;164.01132 293…
14101	5,7-Dihydroxyflavanone	7204	9.068	255.066	24350533	114083538	[M-H]-	255.066	C15H12O4	Flavanones	URFCJEUYXNAHFI-UHFFFAOYSA-N	O=C1C=2C(O)=CC(O)=CC2OC(C=3C=CC=CC3)C1	1	0.56	0.82	0.72	16	0.75	1.55	590.67	255.06577 25595426;256.07043 4232546	63.02389 765661;65.00314 1187854;67.01882 23009;68.99798 166541;71.66692 16372;80.02650 45244;83.01368 431554;101.03945 83941;107.01373 322836;108.02116 111919;114.89970 18765;115.05502 26681;117.03429 36982;117.06995 19268;130.04250 37360;136.01672 34794;141.07068 47848;145.06606 194056;151.00334 247996;164.01135 58395;169.06541 61945;171.04468 246915;172.05287 41113;178.72324 19153;185.06036 84…
16265	Canrenone	9229	11.652	339.199	7003142	113488861	[M-H]-	339.197	C22H28O3	Steroid lactones	UJVLDDZCTMKXJK-AFDHUMPMSA-N	CC12CC[C@H]3C(C=CC4=CC(=O)CCC34C)[C@@H]1CCC21CCC(=O)O1	0.98	0.75	0.9	0.81	6	0.67	1.7	80.52	339.19867 7430250;340.20334 1634121	59.01373 29440;79.95734 54535;91.16677 5784;105.50369 5253;119.05009 195144;127.91894 5073;155.05243 5057;155.98810 14055;170.00404 100043;183.01176 2163486;184.01994 48806;195.01228 6522;196.01993 8485;197.02763 147271;198.03497 11521;211.04305 18798;225.05888 30257;239.07367 44173;253.09079 17555;267.10599 13032;297.24142 10560;317.08377 5095;339.19897 2401354
7847	astilbin	4539	5.64	449.108	29915285	109780677	[M-H]-	449.109	C21H22O11	Flavonoid-3-O-glycosides	ZROGCCBNZBKLEL-MPRHSVQHSA-N	O=C1C=2C(O)=CC(O)=CC2OC(C3=CC=C(O)C(O)=C3)C1OC4OC(C)C(O)C(O)C4O	0.99	0.72	0.65	0.85	31	0.9	1.61	465.87	449.10782 34776188;450.11249 8349609	53.42587 24144;57.03447 93119;59.01374 327502;65.00317 586669;71.01382 41822;71.05950 25190;83.01378 317483;87.00845 36602;90.98676 24262;96.02168 26079;107.01366 1046193;109.02944 42465;112.90527 23030;120.52433 23720;123.04482 335104;124.01640 156996;125.02423 1317406;133.03000 130092;135.04500 91978;149.02432 95408;150.03203 1003262;150.04735 51609;151.00348 5423044;151.03943 1237773;152.01128…
2700	2,6-Dimethoxyquinone	1629	2.031	167.034	19299034	104400236	[M-H]-	167.035	C8H8O4	P-benzoquinones	OLBNOBQOQZRLMP-UHFFFAOYSA-N	O=C1C=C(OC)C(=O)C(OC)=C1	1	0.02	0.04	0.65	6	0.33	0.8	374	167.03445 21578812;168.03912 2131487	41.00323 113974;42.85890 4139;44.99813 34451;49.00832 6636;49.64891 4910;51.02394 8836;55.01891 5881;55.50275 4229;58.70103 4952;63.02387 6932;65.00317 33936;65.03946 42647;67.01878 57559;68.99559 269963;69.03399 4762;70.71953 4314;71.01372 4311;75.02401 5739;80.02672 13021;81.03444 58425;81.29136 4362;83.62895 4016;84.72685 4750;91.01872 44042;92.02664 10300;93.03434 172867;95.01364 32787;95.050…
3390	terrein	2099	2.626	153.055	15423121	104388670	[M-H]-	153.056	C8H10O3	1,2-diols	MHOOPNKRBMHHEC-HZIBQTDNSA-N	O=C1C=C(C=CC)C(O)C1O	1	0.09	0.38	0.09	22	0.5	0.85	445.51	153.05533 16126293;154.06000 1344381	41.00324 227831;51.02399 14416;63.02381 11606;65.00340 63235;65.03945 25891;67.01890 71771;69.03454 12485;71.01353 18735;71.74790 12104;80.02678 14625;81.03461 75318;86.29057 12338;86.64287 14222;91.01888 59765;93.03444 100613;95.01373 39425;95.05013 158013;99.02423 14197;105.03419 25314;108.02156 273290;109.02934 1236319;121.02890 22389;122.03703 285873;123.04495 4601582;153.01918 33811;153.0555…
15198	Spiculisporic acid	8069	10.191	327.181	22514546	103206989	[M-H]-	327.181	C17H28O6	Tricarboxylic acids and derivatives	TUXHHVJPGQUPCF-DYVFJYSZSA-N	O=C1OC(C(=O)O)(CC1)C(C(=O)O)CCCCCCCCCC	1	0.8	0.79	0.87	11	0.91	1.73	636.97	327.18063 24740036;328.18530 4706132	59.01373 152904;65.69833 21166;67.05527 16678;71.05017 58501;74.35974 19263;80.02664 101448;83.05006 17569;101.02423 85281;109.12068 19114;124.01632 359945;124.02769 28757;145.01385 111375;183.17517 24398;206.17511 17487;209.59256 18055;211.20685 81404;221.19064 67693;239.20119 2224540;246.61664 18117;255.19586 489585;265.18039 1948248;283.19104 769833;327.18002 476969;327.22571 22124
2892	Methylsuccinic acid	1754	2.191	131.035	16343945	103004714	[M-H]-	131.035	C5H8O4	Methyl-branched fatty acids	WXUAQHNMJWJLTG-UHFFFAOYSA-N	O=C(O)CC(C(=O)O)C	1	0.9	0.84	0.84	4	1	1.82	280.91	131.03467 16903772;132.03934 962570	41.00313 16239;41.06081 12936;43.01888 15487;44.99824 16197;53.18859 13368;69.03438 74972;82.58329 12963;87.04501 1653062;113.02417 70665;115.13559 11764;121.74162 14214;130.66364 15261;131.03503 60961
10389	CP-471358	5469	6.841	465.118	23778288	100349882	[M-H]-	465.114	C21H23FN2O7S	Diphenylethers	VHHGUBHZBLPTKL-UHFFFAOYSA-N	ONC(=O)C1(CCCC1)N(CCC(O)=O)S(=O)(=O)C1=CC=C(OC2=CC=C(F)C=C2)C=C1	0.92	0.01	0.04	0.07	19	0.53	0.59	499.63	465.11795 26329278;466.12262 7312604	57.03451 184173;59.01379 17571;68.96217 10039;77.03943 10971;81.03445 88000;83.01373 116945;93.03451 51624;95.01370 15986;95.05006 85832;97.02936 188453;107.01448 11848;108.02171 26993;109.02935 664133;111.00852 23666;112.40639 12617;117.03443 16799;121.02938 151167;122.03753 36940;123.04497 417031;125.02424 1357528;132.02141 143209;133.02943 21893;134.03716 397421;135.04506 81422;137.02423 86672…
11843	Cardine	6009	7.532	387.144	22390741	99356561	[M-H]-	387.145	C21H24O7	Angular pyranocoumarins	GVBNSPFBYXGREE-CDDDFZJFSA-N	O=C1OC2=C(C=C1)C=CC=3OC(C)(C)C(OC(=O)C(C)CC)C(OC(=O)C)C32	0.99	0	0	0.33	8	0.25	0.65	821.3	387.14377 23725886;388.14844 4984807	57.03434 20126;59.01363 28315;61.64592 20217;65.03945 37561;79.97491 24314;81.03452 54560;83.01376 45077;93.03451 109739;95.05012 310584;97.02954 58543;105.03455 40336;107.05022 206379;108.02129 70935;109.02931 2447762;117.03450 56979;119.05027 50092;121.02936 67523;121.06565 81519;122.03727 165609;122.87498 20689;123.04494 3113004;133.02928 33060;135.04498 159418;137.02280 20056;139.03993 19815;…
7365	Quercetin-3-Glucuronide	4364	5.416	477.066	22830123	98688346	[M-H]-	477.067	C21H18O13	Flavonoid-3-O-glucuronides	DUBCCGAQYVUYEU-ZUGPOPFOSA-N	OC(=O)C(O1)C(O)C(O)C(O)C1OC(C(=O)3)=C(Oc(c4)c(c(O)cc(O)4)3)c(c2)cc(O)c(O)c2	0.99	0.73	0.86	0.9	11	0.82	1.73	1831.15	477.06616 25230242;478.07083 6346741	51.67846 17802;57.03420 20652;59.01377 145705;63.02383 56028;65.00325 82893;66.09120 18198;71.01365 161537;73.02902 19710;82.06065 16619;83.01376 83541;83.60255 16244;85.02938 87955;87.00874 36839;89.02420 19607;93.03371 18061;95.01375 37692;99.00842 46088;103.00323 40335;107.01366 243428;109.02941 162823;113.02439 111014;121.02937 367656;123.04473 40267;124.01659 23211;125.02441 82150;135.00858 …
15389	Triptophenolide	8244	10.411	311.168	7514678	97070169	[M-H]-	311.165	C20H24O3	Oxosteroids	KPXIBWGPZSPABK-FXAWDEMLSA-N	O=C1OCC2=C1CCC3(C4=CC=C(C(O)=C4CCC23)C(C)C)C	0.96	0.28	0.41	0.73	2	0.5	1.15	33.29	311.16794 7973148;312.17261 1447084	59.01371 13843;79.95212 5071;79.95724 136914;113.09706 8731;119.05006 358953;129.09207 13491;130.28319 7476;133.06577 16611;155.98820 16607;170.00398 91650;171.10211 15625;181.12341 17108;183.01167 2695839;184.01985 56068;185.11873 10788;195.01190 9221;196.01822 7737;197.02728 175888;197.11711 34108;198.03575 18571;199.13374 18063;206.37033 5783;211.04440 9605;211.13367 63944;225.05882 27232;239.…
11713	Phloretin	5954	7.462	273.076	23845729	96772897	[M-H]-	273.077	C15H14O5	2'-Hydroxy-dihydrochalcones	VGEREEWJJVICBM-UHFFFAOYSA-N	O=C(C=1C(O)=CC(O)=CC1O)CCC2=CC=C(O)C=C2	1	0.67	0.74	0.86	8	1	1.66	684.77	273.07623 27715380;274.08090 4214521	57.03448 127838;59.01371 34533;63.02371 37305;64.99879 11958;65.00317 216977;67.01912 7416;68.99808 11365;69.03443 13739;80.02675 18385;81.03446 1019230;83.01375 358560;91.01900 14467;93.03436 114153;95.01366 11171;95.03155 7303;95.05024 22290;99.04475 9329;107.01394 68375;107.04992 8869;115.05585 8140;117.03439 19985;119.05006 599898;120.05399 13675;121.02892 12845;121.05537 7127;122.03688 13100…
5338	Haematommic acid	3484	4.354	195.029	22094155	95923887	[M-H]-	195.03	C9H8O5	Hydroxybenzoic acid derivatives	KCOOTJRKKIDHTM-UHFFFAOYSA-N	Cc1cc(c(c(c1C(=O)O)O)C=O)O	1	0.71	0.84	0.9	8	0.63	1.68	672.2	195.02940 24351944;196.03407 2385063	46.56157 14975;49.79254 15066;51.02393 66413;53.03978 27714;69.03448 48120;75.45580 15127;76.36559 14762;77.03950 77669;83.59232 14103;93.03468 26981;95.05000 94122;105.03461 64728;107.05036 53040;108.02151 137962;121.02928 43598;123.04498 947330;136.01654 39464;149.02563 18991;150.03201 95882;151.03986 1551629;169.05031 18377;195.02959 923660
5054	Methylgallate	3274	4.094	183.029	20102631	95353622	[M-H]-	183.03	C8H8O5	Galloyl esters	FBSFWRHWHYMIOG-UHFFFAOYSA-N	O=C(OC)C1=CC(O)=C(O)C(O)=C1	1	0.91	0.93	0.91	11	0.82	1.86	567.92	183.02945 21431112;184.03412 2095924	49.00838 52300;63.02373 18742;65.00331 58746;78.01100 1201518;95.01372 56091;106.00620 52919;111.00858 23756;123.00854 81057;124.01643 3197263;137.02322 22308;140.01134 33631;151.00275 17197;168.00627 374215;183.02953 1419010
16870	Chaulmoogric Acid	10634	13.551	279.232	19379656	95104157	[M-H]-	279.233	C18H32O2	Long-chain fatty acids	XMVQWNRDPAAMJB-UHFFFAOYSA-N	O=C(O)CCCCCCCCCCCCC1C=CCC1	1	0.81	0.88	0.74	2	0.5	1.68	1085.17	279.23224 20430816;280.23691 3906747	56.47275 12799;60.99672 17018;69.02999 14524;98.85675 15565;108.02192 15376;128.00978 22803;150.70485 14053;168.09842 15075;218.66461 14326;279.23224 4699848;281.77252 13786
1442	Fumaric acid	789	1.03	115.003	17558260	93174441	[M-H]-	115.004	C4H4O4	Dicarboxylic acids and derivatives	VZCYOOQTPOCHFL-OWOJBTEDSA-N	OC(=O)\C=C\C(O)=O	1	0.72	0.53	0.75	1	1	1.54	595.59	115.00340 19330662;116.00807 775827	41.00325 13857;42.31928 11889;71.01366 181518;77.99547 10986;80.64073 10290;101.20652 10922;115.62841 12286
7776	taxifolin	4514	5.608	303.05	18332130	91976162	[M-H]-	303.051	C15H12O7	Flavanones	CXQWRCVTCMQVQX-UHFFFAOYSA-N	O=C1C=2C(O)=CC(O)=CC2OC(C3=CC=C(O)C(O)=C3)C1O	1	0.61	0.64	0.9	16	1	1.59	244.16	303.05045 19932756;304.05511 3223484	57.03450 1079666;63.02393 44140;65.00323 185898;68.99831 16319;76.27840 12733;81.03453 44716;83.01372 252104;85.02945 17284;93.03448 53682;95.01434 16065;95.05005 28764;96.02149 58557;100.36038 13733;105.03489 33477;107.01395 75569;108.02155 41843;109.02885 77414;111.00857 26893;119.05001 15522;121.02885 62216;122.02728 19724;122.03667 95187;123.04520 255871;124.01648 70817;125.02425 1823405;131.…
5888	(2S,3S)-3,5,7-trihydroxy-6-methyl-2-(3,4,5-trihydroxyphenyl)-2,3-dihydrochromen-4-one	3679	4.587	333.061	15148468	90297699	[M-H]-	333.062	C16H14O8	Flavan-3-ols	NZRLODDQFPZTPM-CVEARBPZSA-N	O=C1C2=C(O)C(=C(O)C=C2OC(C3=CC(O)=C(O)C(O)=C3)C1O)C	1	0.11	0.42	0.35	9	0.78	1.01	770.22	333.06079 15188179;334.06546 2359308	55.01818 13409;57.03414 50810;57.43877 10726;63.02399 106202;65.00317 220797;69.03447 67055;81.03398 41138;83.01373 194888;87.56915 13693;93.02813 14767;93.03439 143000;95.01369 73329;95.04977 41239;97.02923 187039;105.03332 16023;107.01369 82896;107.05007 15475;108.02089 34083;109.02932 386061;119.01411 87752;121.02921 231662;122.03701 60287;123.00829 57616;123.03456 21819;123.04501 297666;125.0…
6475	1-O-vanilloyl-beta-D-glucose	4009	4.983	329.087	22378095	86969942	[M-H]-	329.088	C14H18O9	Hydrolyzable tannins	YROOZUQRTLHXIO-UHFFFAOYSA-N	O=C(OC1OC(CO)C(O)C(O)C1(O))C2=CC=C(O)C(OC)=C2	1	0.34	0.42	0.73	8	0.5	1.21	426.98	329.08707 23320648;330.09173 3773584	52.32919 16439;57.03445 110674;59.01379 96318;63.02378 22515;65.00326 60635;67.01916 21492;69.03449 43500;71.01342 18903;80.02681 16653;81.03444 747537;83.01373 369215;93.03432 57669;95.01362 29970;95.05009 155813;97.02924 38644;99.04503 30113;107.01372 35968;108.02166 21208;109.02905 27949;114.77505 15317;121.02931 43291;123.04497 2866619;125.02424 301908;135.04585 32661;137.02385 60398;138.0331…
2101	Glutaric acid	1319	1.651	131.035	15247415	81896097	[M-H]-	131.035	C5H8O4	Dicarboxylic acids and derivatives	JFCQEDHGNNZCLN-UHFFFAOYSA-N	O=C(O)CCCC(=O)O	1	0.81	0.73	0.83	4	1	1.71	263.59	131.03465 16629252;132.03932 874634	41.00323 188561;43.01892 18091;55.01911 13157;57.03434 12906;59.01371 40127;69.03449 142360;71.01373 14248;73.02946 9154;85.02944 8061;87.04497 740778;113.02425 36866;131.03474 18195
7303	N-acetylphenylalanine	4339	5.386	206.082	21086974	81198681	[M-H]-	206.082	C11H13NO3	Phenylalanine and derivatives	CBQJSKKFNMDLON-UHFFFAOYSA-N	O=C(O)C(N=C(O)C)CC=1C=CC=CC1	1	0.9	0.91	0.93	7	0.86	1.86	1013.82	206.08174 22519586;207.08641 2500963	49.35357 5282;58.02976 392908;70.02974 64880;72.00895 43552;81.48097 5027;91.05518 244677;110.27555 5763;147.04507 141384;151.41377 5003;164.07140 361167;171.71748 5337;206.08276 25960
1545	Citraconic acid	899	1.162	129.019	21562790	80365210	[M-H]-	129.019	C5H6O4	Methyl-branched fatty acids	HNEGQIOMVPPMNR-IHWYPQMZSA-N	C/C(=C/C(=O)O)/C(=O)O	1	0.63	0.58	0.88	2	1	1.57	499.89	129.01903 24588910;130.02370 1456718	41.00324 35483;55.01895 29900;57.03446 80471;65.23386 7837;67.01875 9734;78.33881 8027;85.02934 584386;91.88168 8650;96.52493 7787;101.02419 176649;101.03185 14522;129.01964 54289;129.03876 18582
7019	4-COUMARATE	4239	5.265	163.04	16317295	76787777	[M-H]-	163.04	C9H8O3	Hydroxycinnamic acids	NGSWKAQJJWESNS-ZZXKWVIFSA-N	C1=CC(=CC=C1/C=C/C(=O)O)O	1	0.92	0.94	0.9	8	1	1.9	489.03	163.03970 17484786;164.04437 1778596	41.00326 21333;51.02396 24355;53.74930 12520;54.41574 13406;65.03960 194867;85.86970 12896;89.03956 33493;91.05502 123960;92.02662 44440;93.03446 659432;104.02670 29198;109.23070 12586;117.03448 198893;119.05006 5090385;122.70574 14969;163.03934 41489
5401	Fertaric acid	3524	4.401	325.056	18906744	73991681	[M-H]-	325.057	C14H14O9	Coumaric acids and derivatives	XIWXUSFCUBAMFH-HWKANZROSA-N	O=C(OC(C(=O)O)C(O)C(=O)O)C=CC1=CC=C(O)C(OC)=C1	1	0.01	0.02	0.15	4	0.25	0.61	1254.71	325.05582 22210478;326.06048 3317993	59.01376 365331;71.01364 20359;72.99297 26109;84.99292 11730;87.00861 188475;87.01481 16383;89.02438 11217;89.03959 122354;103.00359 73316;106.04214 24755;112.98787 171871;117.03441 238262;118.04048 9762;119.04996 101939;130.99890 10083;133.03029 12744;133.06606 15633;134.03711 1432625;136.80547 8771;145.02940 123473;149.00894 44242;149.06046 70708;161.06055 17908;163.03976 61298;178.02716 30791;…
4793	Salicylic acid	3054	3.839	137.024	9099847	73866893	[M-H]-	137.024	C7H6O3	Salicylic acids	YGSDEFSMJLZEOE-UHFFFAOYSA-N	O=C(O)C=1C=CC=CC1O	1	0.8	0.73	0.85	4	1	1.72	315.29	137.02409 9825623;138.02876 822445	41.00325 179258;43.93180 5743;49.00829 16053;55.01912 6029;62.32978 5380;62.96194 5103;65.00319 14125;65.03957 202716;67.01860 8930;69.03449 130902;70.38557 6460;75.02382 22513;81.03432 14702;82.67811 6726;83.01375 217345;91.01867 9254;92.02679 6772;93.03442 2234518;108.02119 26618;109.02940 57267;136.01645 43323;137.02423 256684
13045	9,12,13-trihydroxyoctadeca-10,15-dienoic acid	6564	8.235	327.217	16265859	71396574	[M-H]-	327.218	C18H32O5	Lineolic acids and derivatives	MKYUCBXUUSZMQB-UHFFFAOYSA-N	O=C(O)CCCCCCCC(O)C=CC(O)C(O)CC=CCC	1	0.49	0.84	0.64	32	0.34	1.43	262.35	327.21716 17117000;328.22183 3083848	53.79272 11547;57.03447 13808;58.00597 49886;59.01379 209449;62.29976 11375;69.03450 157818;73.02955 11870;81.03437 12358;83.04996 31349;91.09207 10417;97.06581 22442;108.05809 30494;111.08145 31025;119.08648 128967;123.08207 12157;125.09689 65999;127.11266 58141;135.08095 38423;137.09698 640657;153.08990 10902;155.10640 13932;169.12331 18466;171.10234 1861055;181.12128 13096;197.11818 187381;199…
8811	Diffractaic Acid	4919	6.128	373.128	5823291	70491115	[M-H]-	373.13	C20H22O7	Depsides and depsidones	MIJKZXWOOXIEEU-UHFFFAOYSA-N	O=C(O)C1=C(O)C(=C(OC(=O)C2=C(OC)C(=C(OC)C=C2C)C)C=C1C)C	0.98	0.13	0.19	0.75	2	1	1.06	63.69	373.12820 5839262;374.13287 1264215	55.01862 4764;57.03454 95313;62.93261 5033;65.03930 6694;67.01849 6072;69.03413 16877;78.35207 5344;80.02656 6334;81.03458 43086;83.01373 62119;83.04959 18016;89.33068 5162;90.09332 4766;90.99496 4643;93.03462 32733;95.01349 12586;95.04998 55023;97.02217 7501;97.02934 105753;97.03688 11250;99.04477 11378;107.04984 22857;108.02109 17057;109.02933 384814;111.04478 7220;119.04959 10427;121.02930 566…
1350	GLYCERATE	749	0.983	105.019	22051677	69382976	[M-H]-	105.019	C3H6O4	Sugar acids and derivatives	RBNPOMFGQQGHHO-UWTATZPHSA-N	C([C@H](C(=O)O)O)O	1	0.37	0.46	0.76	5	0.8	1.3	1248.31	105.01907 27104096;106.02374 894608	41.00321 59022;43.01886 59784;44.99813 178528;55.17570 5062;56.99812 39182;59.01371 143961;67.04932 8021;72.99289 34770;75.00864 93395;98.04438 5748;105.01926 64267
16228	LPE 16:0-2	9179	11.591	452.277	15925180	68595201	[M-H]-	452.277	C21H44NO7P	Lipids	YVYMBNSKXOXSKW-UHFFFAOYNA-N	O=C(OCC(O)COP(=O)(O)OCCN)CCCCCCCCCCCCCCC	1	0.68	0.86	0.71	9	0.67	1.62	210.91	452.27713 16589769;453.28180 3827868	50.35612 15042;70.27422 16091;77.63158 13940;78.95895 740430;88.60381 12174;97.95905 13444;101.88888 16564;122.00112 41668;140.01164 330647;150.40581 14035;152.99544 86866;159.52821 14787;166.02728 25273;196.03758 478165;197.97794 14386;214.04758 80200;255.23250 5052876;351.23007 13500;446.23703 15701;452.27728 3508550
8617	Salipurposide	4849	6.037	433.113	17424232	68512642	[M-H]-	433.114	C21H22O10	Flavonoid O-glycosides	MFQIWHVVFBCURA-LKBAIHPRSA-N	O=C1C=2C(OC3OC(CO)C(O)C(O)C3O)=CC(O)=CC2OC(C4=CC=C(O)C=C4)C1	0.99	0.35	0.46	0.87	4	1	1.36	271.59	433.11295 18932834;434.11761 4234458	57.03425 9676;59.01369 53314;63.02393 77559;65.00316 127789;65.71129 8210;71.01379 13810;81.03430 17678;83.01389 106956;93.03443 122808;96.02163 55000;105.49206 7352;107.01366 301631;117.03478 32297;119.05003 672164;121.02928 17107;124.01644 164307;125.02426 143047;131.01385 10016;131.05003 11865;133.02968 11874;134.03754 38716;135.04495 44424;136.01631 10994;137.02415 11224;145.02957 13598;149.0…
11507	3,5-Dimethoxycinnamic acid	5864	7.348	207.066	15208659	66414161	[M-H]-	207.066	C11H12O4	Coumaric acids and derivatives	VLSRUFWCGBMYDJ-UHFFFAOYSA-N	COC1=CC(C=CC(O)=O)=CC(OC)=C1	1	0	0	0.75	1	1	0.92	83.83	207.06578 16279653;208.07045 2162710	59.01374 35334;77.03967 26672;88.63524 13269;89.00340 16857;89.03944 52542;91.05497 18052;104.02650 63784;105.03425 36037;106.04237 16417;107.05007 38407;108.02148 44321;110.68477 12833;115.01888 40995;132.02150 341117;133.02934 1387935;134.02382 26350;134.03711 823091;135.04497 926008;137.02484 15531;161.02403 481171;175.25652 12073;178.02672 70231;179.03471 594152;207.06590 1273773
12957	4-oxo-5-phenylpentanoic acid	6504	8.161	191.071	13946926	63349439	[M-H]-	191.071	C11H12O3	Medium-chain keto acids and derivatives	LTNSOYZGFPWHOF-UHFFFAOYSA-N	O=C(O)CCC(=O)CC=1C=CC=CC1	1	0.02	0.15	0.23	7	0.29	0.71	170.98	191.07098 14942094;192.07565 1808456	47.23275 9605;49.02512 9705;57.03444 35740;57.40638 10197;61.01144 9014;65.00309 10061;83.68876 9855;85.02937 77324;87.00873 112691;89.03976 63498;91.05474 13615;92.47684 10546;93.03473 51146;111.00873 150648;117.03443 1851361;118.04228 491140;119.05006 664768;145.02936 603704;145.04424 24804;162.03181 70060;163.03981 275466;163.05687 15444;174.47710 10238;191.07115 517941
14570	[5-acetyloxy-3-(hydroxymethyl)-2-oxo-6-propan-2-ylcyclohex-3-en-1-yl] 3-methylbutanoate	7554	9.522	325.165	14154596	62877317	[M-H]-	325.166	C17H26O6	Menthane monoterpenoids	IVEJMWCGEFICJC-UHFFFAOYSA-N	O=C(OC1C=C(C(=O)C(OC(=O)CC(C)C)C1C(C)C)CO)C	1	0.1	0.13	0.64	6	0.5	0.91	97.58	325.16492 15227966;326.16958 3166885	59.01374 71784;71.01379 9258;71.05033 24177;79.95755 8965;80.02661 40841;101.02428 31242;119.05017 24151;124.01638 134965;144.07465 5309;145.01376 49246;148.31752 6159;183.01173 241685;184.02077 9343;187.09723 9356;197.02753 15939;209.19031 10652;219.17520 32412;237.18549 952025;253.18039 197720;263.16473 786936;281.17532 286547;307.19049 13367;325.18454 245858
16721	Betulinic Acid	10284	13.058	455.352	6418187	59910991	[M-H]-	455.353	C30H48O3	Triterpenoids	QGJZLNKBHJESQX-FZFNOLFKSA-N	O=C(O)C12CCC(C(=C)C)C2C3CCC4C5(C)CCC(O)C(C)(C)C5CCC4(C)C3(C)CC1	0.99	0.98	0.74	0.75	1	1	1.77	302.61	455.35162 6628934;456.35629 2176127	63.26766 5163;84.48426 6035;86.88741 6073;209.81432 5859;249.98431 5949;375.27124 6605;391.53348 6246;407.33017 94472;409.34546 8717;455.35159 6352941;456.35751 12832
14436	2-((2R,8S,8aR)-8,8a-dimethyl-2,3,5,6,7,8-hexahydro-1H-naphthalen-2-yl)prop-2-enoic acid	7464	9.404	293.175	13579003	59013811	[M+CH3COO]-	293.176	C15H22O2	Eremophilane, 8,9-secoeremophilane and furoeremophilane sesquiterpenoids	FMWJHXDPCQWVEJ-JVLSTEMRSA-N	O=C(O)C(=C)C1CC=C2CCCC(C)C2(C)C1	1	0.73	0.73	0.94	5	1	1.71	187.55	293.17520 14522710;294.17987 2663695	58.69197 9120;71.01369 148024;72.82472 8278;101.46995 10324;108.02132 10502;110.07841 9292;111.35052 7565;147.04428 19635;148.05269 372031;149.05971 16488;149.09735 23399;164.08470 56811;176.08391 19268;177.09172 268788;177.12737 30095;190.09949 22009;192.11520 111179;203.10664 25728;204.11511 39015;205.12279 492040;217.08557 14611;218.09419 18661;220.11754 19087;220.14630 995755;221.15407 180761…
1533	Pyroglutamic acid	879	1.137	128.035	14056417	57689949	[M-H]-	128.035	C5H7NO3	Alpha amino acids and derivatives	ODHCTXKNWHHXJC-VKHMYHEASA-N	O=C(O)C1N=C(O)CC1	1	0.84	0.69	0.73	2	1	1.67	318.25	128.03497 16493290;129.03964 516229	41.99839 16161;47.40299 8731;52.01925 12004;55.92200 9868;82.02958 38142;128.03503 305614
1301	MUCIC ACID	734	0.965	191.019	19126723	56469180	[M-H2O-H]-	191.02	C6H10O8	Glucuronic acid derivatives	DSLZVSRJTYRBFB-DUHBMQHGSA-N	O=C(O)C(O)C(O)C(O)C(O)C(=O)O	1	0.71	0.72	0.84	8	0.75	1.62	231.45	191.01915 24276256;192.02382 1765425	44.99810 20320;53.00308 10180;55.01883 204978;57.03444 279762;57.56709 2995;59.01371 264976;67.01883 8642;71.01373 65981;72.99293 5608;73.02953 5207;79.95717 31263;83.01367 7890;84.02164 28890;85.02928 987051;87.00858 43837;93.03451 15490;94.98048 4587;103.00340 7434;111.00851 51347;120.95872 4766;122.97536 8503;129.01903 5478;134.49350 2756;144.95750 18749;155.03558 2717;191.01949 9049;191.05550…
1416	Glycolic acid	769	1.006	75.0086	10627470	55798335	[M-H]-	75.0088	C2H4O3	Alpha hydroxy acids and derivatives	AEMRFAOFKBGASW-UHFFFAOYSA-N	O=C(O)CO	1	0.96	0.73	0.74	2	1	1.75	263.65	75.00856 11661970;76.01323 213610	40.53055 2023;72.99302 9171;75.00862 52953;75.01375 4345
3754	Procyanidin B1	2329	2.915	577.133	9579083	55730250	[M-H]-	577.135	C30H26O12	Biflavonoids and polyflavonoids	XFZJEEAOWLFHDH-UHFFFAOYNA-N	OC1CC2=C(OC1C1=CC(O)=C(O)C=C1)C(C1C(O)C(OC3=CC(O)=CC(O)=C13)C1=CC(O)=C(O)C=C1)=C(O)C=C2O	0.99	0.35	0.64	0.82	20	0.8	1.39	203.01	577.13324 10522211;578.13791 3046739	121.02961 61998;122.03701 71127;123.00811 21558;123.04495 193376;125.02419 541357;126.02711 63019;133.02859 10414;135.04469 31315;137.02419 298106;137.06010 10124;138.03189 22977;139.03964 39161;145.02863 14571;146.03632 26750;147.04477 38454;149.02419 122669;150.03163 19695;151.03990 164158;152.04315 15291;159.04459 50079;161.02394 224838;161.05991 57854;162.03125 44050;163.00414 48408;163.03957…
15291	Lauryl sulfate	8144	10.287	265.147	6139978	55670309	[M-H]-	265.148	C12H26O4S	Sulfuric acid monoesters	MOTZDAYCYVMXPC-UHFFFAOYSA-N	CCCCCCCCCCCCOS(=O)(=O)O	1	0.9	0.79	0.81	3	1	1.78	101.76	265.14722 6264404;266.15188 814339	59.65812 4812;75.58036 4928;78.95891 7618;79.95723 296274;95.95215 100166;95.95999 5187;96.95989 2286241;108.30693 4794;115.79541 4435;165.49146 4722;168.16144 5210;265.14734 1270897
15511	LPE 18:2-1	8354	10.552	476.277	7834663	54440550	[M-H]-	476.278	C23H44NO7P	Lipids	DBHKHNGBVGWQJE-UHFFFAOYNA-N	O=C(OCC(O)COP(=O)(O)OCCN)CCCCCCCC=CCC=CCCCCC	1	0.27	0.66	0.68	5	0.6	1.29	325.32	476.27698 7714882;477.28165 1912922	51.08944 6506;52.49275 6454;54.23068 6754;78.95891 3028798;81.77946 6813;96.96948 302125;129.84943 6480;140.01161 19429;150.97986 7455;152.99557 547157;171.00598 883211;214.04774 15566;278.21936 8961;279.22131 11828;402.23956 71104;476.27686 3380144
7301	Hydroxysuberic acid	4339	5.386	189.076	13066819	52147693	[M-H]-	189.077	C8H14O5	Organic acids	ARJZZFJXSNJKGR-UHFFFAOYNA-N	O=C(O)CCCCC(O)CC(=O)O	1	0.67	0.87	0.82	7	0.57	1.64	419.7	189.07645 14007605;190.08111 1299408	45.60622 4935;51.47818 4970;55.06701 5178;57.03463 18896;57.86983 5415;59.01374 32300;59.62060 5025;62.11710 4723;71.05024 39517;76.36726 4924;77.30402 4850;99.07322 8785;99.08140 167494;99.08925 10013;119.07832 6163;127.06425 7466;127.07631 157189;129.05559 531553;145.08690 21708;171.06602 18174;189.07599 43195
9018	1-[(2E,4E)-6,7-Dihydroxy-2,4-octadienoyl]prolyl-N-methylvalyl-N2-methylalaninamide	5009	6.244	465.269	13594844	51929160	[M-H]-	465.272	C23H38N4O6	Dipeptides	YHEIGYJZSXWHJB-MKICQXMISA-N	O=C(C=CC=CC(O)C(O)C)N1CCCC1C(=O)N(C)C(C(=O)N(C)C(C(=N)O)C)C(C)C	0.97	0	0	0.05	4	0.25	0.54	313.96	465.26938 15239297;466.27405 3774098	55.01886 33991;57.03438 16744;59.01375 870809;69.03463 3587;71.01374 146358;73.02940 67959;81.89816 3278;83.01379 45457;85.02936 95592;86.00093 5645;87.00874 5910;89.02439 20031;91.03965 3615;92.54432 3300;95.01344 14742;99.00854 15881;101.02426 167164;108.02151 10936;109.02900 17132;111.00885 9103;113.02418 65061;119.03462 6702;121.02973 3739;123.04504 25009;125.02414 8843;129.09143 3854;137.024…
6640	Piperic Acid	4064	5.051	217.05	11677728	51250516	[M-H]-	217.051	C12H10O4	Benzodioxoles	RHBGITBPARBDPH-WZNPJAPVSA-N	O=C(O)C=CC=CC1=CC=C2OCOC2=C1	1	0.03	0.02	0.78	7	0.43	0.86	322.6	217.05016 12901108;218.05482 1922493	49.00831 10916;54.90318 4817;89.03976 14720;89.74631 4574;108.02163 14887;109.02911 28880;115.05500 31092;117.03423 24808;125.03935 17282;130.04230 8462;132.02174 11499;133.02940 48289;141.03320 6038;143.05003 60899;145.02945 45902;153.03421 9958;154.04230 20360;158.03734 26398;159.04472 61535;161.06004 12998;169.02904 5749;170.03651 22685;171.04469 113847;171.93410 4840;172.05270 10660;186.03387…
15270	aurapten	8119	10.254	297.152	4277965	51210389	[M-H]-	297.15	C19H22O3	Terpene lactones	RSDDHGSKLOSQFK-RVDMUPIBSA-N	O=C1OC=2C=C(OCC=C(C)CCC=C(C)C)C=CC2C=C1	0.96	0.48	0.67	0.6	5	0.8	1.39	52.07	297.15228 4295494;298.15695 730308	62.10999 3132;79.95727 117664;115.14641 3853;116.96343 3336;119.05003 254833;133.06581 4752;141.61763 3284;155.98874 8540;170.00414 37632;173.95728 3576;183.01170 1585697;184.01929 24490;195.01178 3994;197.02715 37713;198.03603 7399;211.04352 9087;225.05859 11844;239.07399 11430;297.15250 1386825
1387	Lipoic acid	759	0.995	205.035	16057204	50277591	[M-H]-	205.036	C8H14O2S2	Lipoic acids and derivatives	AGBQKNBQESQNJD-SSDOTTSWSA-N	OC(=O)CCCC[C@@H]1CCSS1	0.99	0.01	0.14	0.02	14	0.21	0.61	651.1	205.03479 20724542;206.03946 1578067	46.67967 2635;49.43720 2775;51.02410 6156;55.01884 131388;56.99832 5676;57.03453 23293;59.01379 33148;67.01885 11063;69.02987 5775;69.03446 81143;71.01374 55457;72.99297 296967;73.02934 5853;75.00314 6517;75.00862 178349;81.03443 238082;83.01395 3651;85.02932 58148;87.00862 14043;97.02950 17942;99.00849 197962;99.04508 5296;113.02412 60668;115.04002 8636;116.75369 2866;117.01917 28275;117.03577 5…
13860	Phomalone	7059	8.882	253.108	10813839	50138009	[M-H]-	253.109	C13H18O5	Ketones	PTBQWWHUOMDVFS-UHFFFAOYSA-N	O=C(C1=C(O)C(=C(O)C=C1OC)CCO)CCC	1	0.28	0.49	0.69	3	0.33	1.17	233.06	253.10762 11102921;254.11229 1480666	51.02413 8625;57.44138 9110;61.35022 8963;67.01881 9714;69.03449 23090;75.24442 7618;78.01100 547132;79.01865 12440;81.03459 17969;81.94091 7811;82.73936 8854;82.83602 7745;95.01376 16577;97.02905 16211;99.08183 10990;106.00594 41714;108.58756 7798;123.00862 50087;124.01642 1619526;125.02425 262817;135.12708 7974;140.01178 9836;168.00601 107730;169.01396 185726;209.15486 24593;235.47440 7619;253.…
15141	dihydroalbocycline	8024	10.133	309.206	6508306	48550336	[M-H]-	309.207	C18H30O4	Macrolides and analogues	XIHUXEHAQPSMTF-KBVZDLPWSA-N	O=C1OC(C)C(C)CCC=C(C)C(OC)C=CC(O)(C)CC1	1	0.01	0	0.67	7	0.43	0.8	73.27	309.20645 6694028;310.21112 1258294	57.03439 6617;57.42399 4508;59.01372 36943;69.03451 7417;79.95712 5485;80.02599 5276;95.04950 4974;96.96045 4853;97.06570 11725;113.09747 7269;115.07597 10857;125.06020 5643;125.09709 6512;126.06844 8455;127.11221 4926;138.10947 4114;139.11240 7244;141.09151 6759;159.76364 3795;165.12790 12239;167.10678 6219;181.12291 21643;183.01183 9146;193.12300 6332;195.13855 6161;199.09766 5291;200.10451 132…
5348	esculetin	3494	4.366	177.019	11572209	48542778	[M-H]-	177.019	C9H6O4	6,7-dihydroxycoumarins	ILEDWLMCKZNDJK-UHFFFAOYSA-N	O=C1OC=2C=C(O)C(O)=CC2C=C1	1	0.74	0.83	0.88	6	0.83	1.71	255.03	177.01886 12646207;178.02353 1276969	41.00327 119661;42.02422 8797;45.70068 9062;46.77857 9257;51.02391 26628;59.01375 18986;61.10360 9033;65.03943 33849;67.01903 22897;69.03443 14786;71.01382 14459;77.03965 25269;79.01867 31877;81.03450 81069;89.03959 185651;93.03437 41887;95.05009 32049;97.02929 11160;105.02580 18578;105.03442 259935;106.09995 10021;121.02973 21140;130.93983 9114;133.01659 21738;133.02931 441471;149.02451 75796;17…
8717	5,7,3',4'-tetrahydroxy-6-c-methyl-dihydroflavonol	4889	6.089	317.066	9523266	47169740	[M-H]-	317.067	C16H14O7	Flavanones	KPCWWZLBHGSXPW-CVEARBPZSA-N	O=C1C2=C(O)C(=C(O)C=C2OC(C3=CC=C(O)C(O)=C3)C1O)C	1	0.14	0.38	0.44	11	1	1.07	154.26	317.06610 10235196;318.07077 1648608	55.01880 25933;57.03444 19094;59.01384 20538;63.02399 14293;65.00324 48263;65.03979 11177;67.01881 79019;68.99812 243954;69.03449 88081;71.01380 9150;71.05008 8291;71.82646 4996;77.03980 6745;79.01884 14138;81.03442 51099;82.00607 5698;83.00750 10688;83.01370 171963;83.01986 10689;85.02955 17963;93.03446 86492;93.12057 4580;94.65089 6180;95.01371 19072;95.05012 48289;96.02113 8476;97.02934 235981…
10046	silybin	5369	6.711	481.113	11795064	47149392	[M-H]-	481.114	C25H22O10	Flavonolignans	SEBFKMXJBCUCAI-HKTJVKLFSA-N	O=C1C=2C(O)=CC(O)=CC2OC(C3=CC=C4OC(CO)C(OC4=C3)C5=CC=C(O)C(OC)=C5)C1O	0.99	0.05	0.12	0.2	28	0.29	0.7	326.65	481.11288 12201499;482.11755 3481991	68.10108 6952;78.95911 28732;88.40331 6941;95.11772 6629;96.01570 6396;109.02926 25710;119.05019 14968;123.04513 10159;125.02374 34878;134.17242 6095;137.02423 12304;145.02963 62867;149.02422 7369;151.03975 11874;152.99582 22032;161.06038 9001;163.04007 31884;165.01915 22822;187.04060 8733;203.07095 11473;205.05121 9172;245.08165 15405;271.06223 11941;275.02020 11213;287.01889 19190;289.07092 105…
12173	Undecanedioic acid	6134	7.687	215.128	11852189	45984514	[M-H]-	215.129	C11H20O4	Medium-chain fatty acids	LWBHHRRTOZQPDM-UHFFFAOYSA-N	OC(=O)CCCCCCCCCC(O)=O	1	0.96	0.93	0.94	4	1	1.92	171.43	215.12842 12312034;216.13309 1460458	48.67475 3768;57.03465 8914;59.40448 4008;62.82403 4610;63.94472 4678;78.96852 6929;79.93708 4005;88.42692 4531;125.09741 5576;153.12822 350260;171.13815 4553;197.11790 508234;215.12834 347009;218.10893 3989
11406	Neoliquiritin	5824	7.299	463.124	11435752	44256465	[M+HCOO]-	463.125	C21H22O9	Flavonoid-7-O-glycosides	HJBUYKZTEBZNSH-UZQFATADSA-N	OC[C@H]1O[C@@H](OC2=CC=C3C(=O)CC(OC3=C2)C4=CC=C(O)C=C4)[C@H](O)[C@@H](O)[C@@H]1O	0.99	0.53	0.77	0.79	12	0.33	1.47	251.26	463.12354 12005572;464.12820 2866349	57.35151 2665;59.01379 14346;61.98829 9107;63.02388 11531;65.00317 24568;71.01376 6293;74.72776 3423;78.95895 35508;83.00834 3749;83.01396 29585;89.02441 6124;96.96925 7525;101.02460 6088;107.01381 40581;107.47975 2672;108.02164 6058;109.02909 5082;123.88242 3459;125.02434 7448;133.03011 5073;135.04509 26234;136.01646 10223;137.02419 9883;145.06564 34508;150.03055 3210;150.98813 5998;151.00352 11…
4740	PYROCATECHUIC ACID	3019	3.801	153.019	6905077	44235792	[M-H]-	153.019	C7H6O4	Salicylic acids	GLDQAMYCGOIJDV-UHFFFAOYSA-N	O=C(O)C=1C=CC=C(O)C1O	1	0.89	0.86	0.88	3	1	1.83	184.3	153.01901 8413528;154.02368 639881	41.00330 29717;55.01896 6815;57.58629 5567;63.07801 5314;63.56691 6009;81.03455 62572;95.01453 7372;108.02158 1395096;109.02939 968144;123.04493 9962;153.01926 56611
6092	Syringic Acid	3794	4.721	197.045	5284503	43964279	[M-H]-	197.046	C9H10O5	Gallic acid and derivatives	JMSVCTWVEWCHDZ-UHFFFAOYSA-N	O=C(O)C1=CC(OC)=C(O)C(OC)=C1	1	0.6	0.74	0.9	9	0.67	1.58	62.68	197.04509 5553786;198.04976 460535	51.02401 7276;57.34523 2783;61.00847 4279;63.02406 3334;65.00335 6870;67.01880 42618;72.46962 2724;73.58450 3284;75.86034 3075;78.01110 22425;89.00342 10865;95.01370 286830;103.84596 3357;109.02935 6932;121.02942 47360;123.00861 236110;124.01662 4380;138.03210 62530;153.05545 20755;166.99829 208837;181.01375 3895;182.02177 335646;197.04460 18774
1232	Gluconic acid	714	0.942	195.05	11366131	43868108	[M-H]-	195.051	C6H12O7	Medium-chain hydroxy acids and derivatives	RGHNJXZEOKUKBD-SQOUGZDYSA-N	OC[C@@H](O)[C@@H](O)[C@H](O)[C@@H](O)C(O)=O	1	0.89	0.89	0.89	17	0.94	1.84	345.81	195.05042 13550192;196.05508 924358	44.99806 21984;47.27094 2521;55.01887 18443;57.03445 63221;58.23497 2605;59.01369 284322;71.01373 75840;72.99296 22651;73.02925 6200;75.00858 685800;79.94357 2972;79.95759 3092;83.01389 4421;85.02927 56026;87.00856 72752;87.04481 4151;89.02424 37647;96.95998 6727;97.02903 2814;99.00854 137863;101.02406 9607;101.75661 2865;110.89968 3501;111.00828 3933;129.01903 117168;135.03046 3539;141.01920 343…
3276	Trehalose	2039	2.552	341.108	3646757	42402915	[M-H]-	341.109	C12H22O11	Glycosyl compounds	HDTRYLNUVZCQOY-LIZSDCNHSA-N	OCC1OC(OC2OC(CO)C(O)C(O)C2O)C(O)C(O)C1O	0.99	0.44	0.35	0.83	7	1	1.34	116.59	341.10757 3547689;342.11224 506188	55.13250 3255;57.03465 4399;59.01373 91292;64.67698 3040;69.03480 3040;71.01371 155226;71.05004 5758;72.99290 47084;81.03368 3428;84.02140 3279;85.02956 6629;87.00854 30948;87.81156 2693;89.02419 70312;89.03085 4380;99.04511 4945;101.02427 11386;106.61462 2695;113.02412 9448;115.00343 27837;119.03488 13189;143.02054 3459;143.03462 53947;161.04506 90236;169.21538 3001;179.05589 11861;253.33192 303…
2895	6-O-Caffeoylarbutin	1754	2.191	433.113	6617949	42158940	[M-H]-	433.114	C21H22O10	Phenolic glycosides	OONDLKCAZJZRCW-CTPWMPFQSA-N	O=C(OCC1OC(OC2=CC=C(O)C=C2)C(O)C(O)C1O)C=CC3=CC=C(O)C(O)=C3	0.99	0.07	0.05	0.92	6	1	1.03	101.55	433.11267 6983456;434.11734 1565928	57.03439 20903;59.01368 12986;69.03445 16075;81.03440 11040;83.01395 26728;93.03410 14978;95.01354 11735;95.05003 199199;97.02927 88048;98.03666 8290;107.05011 11308;109.02933 59066;113.06058 210766;117.03341 6280;119.04996 13288;121.02907 25370;121.06538 10622;122.03711 21657;123.04482 49872;125.02415 61177;133.02921 25058;134.03690 7826;135.04524 29267;137.02438 35245;137.06046 86499;138.03226 …
1282	Hypoxanthine	729	0.961	135.03	13309565	41813190	[M-H]-	135.031	C5H4N4O	Hypoxanthines	FDGQSTZJBFJUBT-UHFFFAOYSA-N	OC1=NC=NC=2NC=NC12	0.99	0.02	0.06	0.57	3	0.33	0.78	756.64	135.02959 13326793;136.03425 505566	41.00323 38687;43.01879 14093;44.99811 107359;53.00320 6576;55.01888 37538;56.99805 30278;59.01372 250206;67.96236 5032;71.01363 76328;72.99300 68099;73.02941 8897;74.43753 4950;75.00859 991830;78.95824 7330;87.00873 23699;89.02391 28099;93.92957 4411;95.95142 5049;97.11727 5176;109.16224 4398;109.44436 4231;117.01910 10883;134.86467 26995;135.02974 67909
13538	9,10-dihydroxy-8-oxooctadec-12-enoic acid	6864	8.629	327.217	7363353	41615095	[M-H]-	327.218	C18H32O5	Lineolic acids and derivatives	NIOKCFABUMZUDL-UHFFFAOYSA-N	O=C(O)CCCCCCC(=O)C(O)C(O)CC=CCCCCC	1	0.36	0.52	0.71	18	0.67	1.29	112.32	327.21713 7645526;328.22180 1565898	54.13834 6115;55.01892 11322;57.03450 13443;58.00606 11344;58.37067 5393;59.01379 70887;64.89377 5776;71.01373 14283;71.05011 10147;73.02934 6913;80.02665 11244;81.03448 13778;83.05014 28793;84.02164 47795;85.06558 7249;95.04995 10349;97.06575 10559;98.24459 5958;99.08144 17534;109.06552 7607;111.08134 15616;113.09718 26109;116.05060 9663;116.07165 16109;123.08202 7514;125.06028 6276;125.09722 22…
8710	3'',4''-Di-O-p-coumaroylafzelin	4884	6.082	723.171	9836645	41199669	[M-H]-	723.172	C39H32O14	Flavonoid-3-O-glycosides	RMHWAEFAOBGGBH-GLRBGJJXSA-N	C[C@@H]1O[C@@H](OC2=C(OC3=CC(O)=CC(O)=C3C2=O)C4=CC=C(O)C=C4)[C@H](O)[C@H](OC(=O)\C=C\C5=CC=C(O)C=C5)[C@H]1OC(=O)\C=C\C6=CC=C(O)C=C6	1	0.09	0.3	0.47	33	0.52	0.94	320.32	723.17090 11337277;724.17557 4555602	76.87509 6607;82.43813 6566;83.01377 12505;109.02966 42811;111.00833 7455;121.02987 8575;122.37031 7985;123.04482 24791;125.02415 1976596;129.34984 6376;135.04459 11382;137.02409 266924;145.02927 73686;149.02405 14905;150.03242 6699;151.03989 71787;159.04471 30550;161.02399 532278;161.05984 28441;162.03107 8550;163.00311 27834;163.03961 35625;164.01064 25466;165.01886 93459;167.03430 17691;175.03…
8920	5-[[(2R,3S,4S,5R,6S)-3,4-dihydroxy-6-[[5-hydroxy-2-(4-hydroxy-3-methoxyphenyl)-4-oxo-2,3-dihydrochromen-7-yl]oxy]-5-[(2S,3R,4R,5R,6S)-3,4,5-trihydroxy-6-methyloxan-2-yl]oxyoxan-2-yl]methoxy]-3-hydroxy-3-methyl-5-oxopentanoic acid	4959	6.181	753.181	8773062	41166582	[M-H]-	753.182	C34H42O19	Flavonoid-7-O-glycosides	VUXVICJLLYFORC-FQRWNCDPSA-N	O=C(O)CC(O)(C)CC(=O)OCC1OC(OC2=CC(O)=C3C(=O)CC(OC3=C2)C4=CC=C(O)C(OC)=C4)C(OC5OC(C)C(O)C(O)C5O)C(O)C1O	1	0	0	0.12	2	0.5	0.62	223.57	753.18134 9801480;754.18600 4198534	109.02946 23536;115.87318 5556;123.04492 11996;124.87113 5583;125.02416 1477918;137.02406 195433;139.03909 7817;145.02945 26812;149.02403 9809;149.06161 6920;151.00473 6730;151.03986 37298;159.04497 16474;161.02397 408879;161.05945 14629;162.03210 8361;163.00389 13893;163.03967 19415;164.01083 17563;165.01906 64759;167.03444 13319;175.03967 103977;177.01886 146393;179.03450 32282;183.04779 6824;1…
14560	Sterebin A	7549	9.515	309.206	5700043	40810887	[M-H]-	309.207	C18H30O4	Sesquiterpenoids	GUVJPXABQYFWPD-GSZDNMEJSA-N	O=C(C=CC1C(O)(C)C(O)C(O)C2C(C)(C)CCCC12C)C	1	0	0.01	0.08	6	0.5	0.62	56.42	309.20645 6004470;310.21112 1209593	57.03450 129573;58.00594 9861;59.01362 8455;60.38655 6377;62.22078 4925;69.03445 5347;71.04993 9543;73.02936 6000;80.02675 8530;81.03427 14198;83.04990 32935;95.04993 11689;96.95963 7704;97.06561 15732;111.04493 7225;111.08128 38720;113.06026 4997;113.09698 262200;127.11265 17469;135.11801 21318;137.09781 5061;149.09688 26862;149.28197 5413;151.11223 11843;171.10229 336951;181.12378 5577;193.1231…
10875	Decanedioic acid	5619	7.033	201.113	9696660	39972462	[M-H]-	201.113	C10H18O4	Medium-chain fatty acids	CXMXRPHRNRROMY-UHFFFAOYSA-N	OC(=O)CCCCCCCCC(O)=O	1	0.91	0.89	0.93	7	1	1.88	267.35	201.11288 10891150;202.11755 1087598	57.03450 34102;58.16452 3519;66.17977 4171;79.05540 8792;111.08131 21447;119.08659 17973;137.09750 5754;139.11270 488636;157.12296 9680;159.11768 7418;183.10251 224871;185.09731 10241;186.10497 4012;201.11134 136171
5712	Vanillic acid	3619	4.514	167.035	6313085	39856940	[M-H]-	167.035	C8H8O4	M-methoxybenzoic acids and derivatives	WKOLLVMJNQIZCI-UHFFFAOYSA-N	O=C(O)C1=CC=C(O)C(OC)=C1	1	0.63	0.66	0.86	5	1	1.6	121.63	167.03450 6365946;168.03917 681391	41.00322 21935;55.01890 19616;65.00327 21343;68.99567 176364;69.03478 3114;75.25400 2333;80.02634 13790;81.03436 20987;83.01384 15376;91.01881 18873;95.01445 2935;95.05038 4484;97.02959 7794;99.04511 20552;108.02153 258955;121.17917 2824;123.04491 30230;125.02392 3063;139.04033 3420;152.01126 309890;167.03459 17884;170.89499 2848
11358	(2R,3S)-trans-epsilon-viniferin	5809	7.279	453.133	8261015	39329651	[M-H]-	453.134	C28H22O6	2-arylbenzofuran flavonoids	FQWLMRXWKZGLFI-PAKBJIOWSA-N	OC1=CC=C(C=C1)C=CC=2C=C(O)C=C3OC(C4=CC=C(O)C=C4)C(C=5C=C(O)C=C(O)C5)C32	0.99	0.39	0.61	0.93	3	1	1.47	107.65	453.13306 8743032;454.13772 2646341	56.87130 5266;61.80264 5402;77.14108 5688;78.95919 6155;83.01370 8299;90.39347 6624;93.03442 476910;109.02921 22746;117.03441 26985;119.05005 297600;121.02950 89822;123.04496 14543;125.02441 9088;130.04187 8981;130.14085 4936;131.04967 9830;133.02911 10929;137.02470 5240;143.05013 47940;145.02930 73185;145.06508 10882;147.04478 11125;155.05029 5913;156.05820 19263;157.06564 16386;159.04446 17052;…
3092	3,5-dihydroxybenzoic acid	1924	2.407	307.045	9106673	39265724	[2M-H]-	307.046	C7H6O4	Hydroxybenzoic acid derivatives	UYEMGAFJOZZIFP-UHFFFAOYSA-N	O=C(O)C=1C=C(O)C=C(O)C1	1	0.54	0.45	0.5	2	1	1.33	410.52	307.04520 9964257;308.04986 1716769	64.34276 7110;96.00170 8181;108.02153 25304;109.02924 183201;153.01912 132454
12072	Matairesinol	6094	7.636	357.133	7783352	39201641	[M-H]-	357.134	C20H22O6	Dibenzylbutyrolactone lignans	MATGKVZWFZHCLI-UHFFFAOYNA-N	COC1=C(O)C=CC(CC2COC(=O)C2CC2=CC(OC)=C(O)C=C2)=C1	0.99	0.65	0.75	0.87	16	0.94	1.64	206.2	357.13315 8236356;358.13782 1608178	55.01889 114973;57.03444 5126;59.01378 10532;81.03447 5347;83.01374 822952;90.70431 3285;93.03429 27724;95.05015 23463;96.02097 5037;97.02942 8561;105.03461 6889;107.05013 7464;107.08662 4291;108.02129 10891;109.02938 160310;109.06570 13153;117.03421 6601;119.05014 4209;121.02933 133286;122.03716 266809;123.04503 237649;124.01624 8073;125.02398 4708;125.09651 7299;134.03717 4763;135.04515 15843;1…
7459	hyperoside	4409	5.473	463.087	9925827	39183268	[M-H]-	463.088	C21H20O12	Flavonoid O-glycosides	OVSQVDMCBVZWGM-DTGCRPNFSA-N	O=C1C(OC2OC(CO)C(O)C(O)C2O)=C(OC=3C=C(O)C=C(O)C13)C=4C=CC(O)=C(O)C4	0.99	0.67	0.78	0.9	4	1	1.69	439.01	463.08704 11230845;464.09170 2450687	52.91706 3089;60.01246 3477;63.02384 9183;65.00323 26558;65.81713 3394;83.01392 23876;89.80876 4032;93.03453 14156;107.01373 75668;108.02174 16401;109.02953 22124;120.93967 3177;121.02940 82179;124.01649 5808;125.02435 14396;131.01353 4039;135.00847 11372;136.01634 7394;137.02438 4909;139.03990 7336;148.01604 17891;149.02438 19189;149.99541 7049;151.00348 430197;152.01122 5657;159.04506 5538;161.…
3501	3-Hydroxyvaleric acid	2169	2.71	117.055	5712849	37770611	[M-H]-	117.056	C5H10O3	Hydroxy fatty acids	REKYPYSUBKSCAT-UHFFFAOYSA-N	O=C(O)CC(O)CC	1	0.35	0.37	0.7	2	0.5	1.18	78.36	117.05547 6138186;118.06014 354166	41.00331 13888;42.53694 6800;55.01891 16502;59.01380 7161;71.05014 338038;71.17352 7022;72.87166 7484;73.02940 280318;73.03461 13768;99.00855 10961;99.92565 26570;116.92849 13048;117.01981 8435;117.05539 18710
3232	Leiocarposide	2014	2.522	613.176	5051665	37465183	[M-H]-	613.177	C27H34O16	Phenolic glycosides	WQQJTVODGXZMHF-XAYMNHNBSA-N	O=C(OCC=1C=CC=CC1OC2OC(CO)C(O)C(O)C2O)C=3C(O)=CC=C(OC4OC(CO)C(O)C(O)C4O)C3OC	0.99	0.06	0.19	0.29	7	0.71	0.84	187.33	613.17596 5479425;614.18063 1723587	81.03413 5363;83.01340 12961;89.02414 29121;94.00426 4152;95.05006 4437;97.02907 14217;99.04517 3679;101.30975 3598;109.02930 34063;121.02881 12332;123.04495 42807;125.02429 31157;135.04475 6443;137.02429 13518;137.06027 15796;139.03926 4405;149.02420 36340;150.03102 4259;151.03937 30332;155.33916 3262;159.04460 3893;161.02411 13663;161.04477 7878;161.06081 6849;162.03119 9918;163.03969 27353;165…
9097	Nicosulfuron	5039	6.282	409.092	9728420	37046805	[M-H]-	409.094	C15H18N6O6S	Pyridinesulfonamides	RTCOGUMHFFWOJV-UHFFFAOYSA-N	O=C(Nc1nc(cc(OC)n1)OC)NS(=O)(=O)c2ncccc2C(=O)N(C)C	0.99	0	0.02	0.52	4	0.25	0.72	550.03	409.09186 10897162;410.09653 2370842	53.79366 3789;57.03119 3712;57.03449 106489;59.01392 9319;61.09545 4467;69.03452 13581;77.03970 5195;80.02653 4845;81.03449 71061;83.01380 74655;92.02622 5032;93.03444 304742;95.01398 7557;95.05006 87155;96.02142 7461;97.02933 142958;98.61283 4186;99.04517 8377;105.03416 4879;107.05009 8238;108.02151 13037;109.02935 486640;111.04475 7265;117.03418 13957;119.05003 6443;120.02156 8701;121.02934 864…
1577	Pyruvate	959	1.236	87.0086	6298526	36889861	[M-H]-	87.0088	C3H4O3	Alpha-keto acids and derivatives	LCTONWCANYUPML-UHFFFAOYSA-N	CC(=O)C(O)=O	1	0.32	0.27	0.65	2	0.5	1.09	79.24	87.00859 7005552;88.01326 336488	41.00331 14842;49.04070 4689;64.37191 5763;75.20839 5367;81.09028 4663
3795	Dihydromyricetin	2379	2.98	319.045	5627592	36561203	[M-H]-	319.046	C15H12O8	Flavanone O-glycosides	KJXSIXMJHKAJOD-UHFFFAOYNA-N	O=C2C3=C(O)C=C(O)C=C3(OC(C1=CC(O)=C(O)C(O)=C1)C2(O))	1	0.04	0.1	0.34	20	0.55	0.78	216.85	319.04526 6054800;320.04993 936820	51.02381 9924;55.01896 27784;63.25317 3888;65.00324 15377;67.01884 10078;67.96349 4242;68.99807 20189;69.03442 45618;79.01879 246829;81.03441 16934;83.01376 50914;85.02947 9507;87.00867 14368;93.03441 21303;95.01360 25682;95.04986 5306;96.99323 10891;97.02934 43532;99.00822 8766;105.03442 7957;108.02168 11041;109.02927 117391;111.00858 103094;121.02960 28106;122.03701 20482;123.00846 39392;123.04…
14858	12,13-DiHOME	7769	9.801	313.238	6294602	36314417	[M-H]-	313.237	C18H34O4	Oxidized fatty acids	CQSLTKIXAJTQGA-UHFFFAOYNA-N	O=C(O)CCCCCCCC=CCC(O)C(O)CCCCC	1	0.84	0.82	0.85	7	0.86	1.76	144.92	313.23776 6741346;314.24243 1409376	51.06186 4780;56.84081 4606;57.03449 5802;58.00592 30310;59.01384 14252;62.36293 4921;64.07822 4814;85.78673 4812;97.06570 11464;99.08141 113222;125.09697 5952;127.07700 7691;127.11259 17992;129.08029 8610;129.09186 79223;171.10213 15627;183.13869 110487;184.01489 5907;185.00810 19654;195.13850 14217;277.21805 12163;295.22748 62055;311.22034 7608;313.23782 1254334
8182	[5-formyl-4,8-dihydroxy-3-(3-methoxy-3-oxoprop-1-en-2-yl)-8a-methyl-2,3,4,4a,5,6,7,8-octahydro-1H-naphthalen-2-yl] 3,4-dihydroxy-2-methylidenebutanoate	4679	5.819	485.202	9663388	35876543	[M+CH3COO]-	485.203	C21H30O9	Eudesmane, isoeudesmane or cycloeudesmane sesquiterpenoids	KCSPYQSCNFOIII-UHFFFAOYSA-N	O=CC1CCC(O)C2(C)CC(OC(=O)C(=C)C(O)CO)C(C(=C)C(=O)OC)C(O)C12	0.99	0	0	0.21	10	0.3	0.62	189.91	485.20178 10594918;486.20645 2781690	59.01378 11657;59.44734 3103;62.05925 3448;71.01373 12871;75.09959 2890;85.02935 5785;89.02436 5515;97.02917 3965;101.02401 10272;109.02948 5211;111.04487 3946;113.02345 3948;113.06076 4150;123.04382 3796;125.02380 23542;125.46605 3125;137.06010 6115;146.59932 3718;149.06105 4072;150.06836 76129;150.08282 6304;151.03935 9137;161.04536 5971;163.07611 233052;164.08411 28039;165.02019 3517;165.09164…
3222	Coatline B	2014	2.522	451.123	6634567	34737389	[M-H]-	451.125	C21H24O11	2'-Hydroxy-dihydrochalcones	LNVWGAALAQOWHF-IUOSPEFCSA-N	O=C(C1=CC=C(O)C(=C1O)C2OC(CO)C(O)C(O)C2O)C(O)CC3=CC=C(O)C(O)=C3	0.99	0.17	0.12	0.67	26	0.92	1.02	39.36	451.12323 7056902;452.12790 1522808	55.01883 14496;57.03466 14483;59.01385 10210;67.88348 7626;68.99818 9265;69.03444 33483;71.01419 9595;81.03444 120786;83.01369 211114;85.02922 13399;91.05499 10879;93.03423 53471;95.01370 32690;95.05006 98158;97.02933 210855;99.04510 51526;105.03469 7930;107.05010 38741;108.02159 19094;109.02927 505466;109.06571 13367;111.04519 23718;117.03433 9532;119.05007 40249;121.02930 169183;121.06562 8855;…
14246	12(13)Ep-9-KODE	7314	9.209	309.207	3504416	34545345	[M-H]-	309.206	C18H30O4	Oxidized fatty acids	RCMABBHQYMBYKV-UHFFFAOYNA-N	O=C(O)CCCCCCCC(=O)C=CC1OC1(CCCCC)	1	0.61	0.75	0.85	6	0.83	1.6	29.6	309.20651 3739051;310.21118 694487	55.01892 5148;57.03453 8290;58.00585 7979;59.01373 30267;71.01383 7116;71.05005 5902;73.02938 9337;83.05040 4042;87.00842 3465;93.03468 3033;95.01385 8721;95.04991 3287;96.32607 2347;96.95981 5055;97.06523 4094;99.00091 4053;99.00855 45888;104.11187 2496;106.23484 2410;110.03665 3357;111.08138 3350;115.03974 31335;125.09654 4858;137.06027 8454;137.09676 12689;152.08420 8926;167.10803 5045;171.102…
3828	Epigallocatechin	2399	3.005	305.066	4388099	33337550	[M-H]-	305.067	C15H14O7	Epigallocatechins	XMOCLSLCDHWDHP-IUODEOHRSA-N	OC=1C=C(O)C2=C(OC(C3=CC(O)=C(O)C(O)=C3)C(O)C2)C1	1	0.69	0.6	0.88	40	0.88	1.58	196.41	305.06598 4599826;306.07065 722667	53.04478 2528;55.01902 2937;57.03445 83799;59.38978 3117;65.03944 6948;67.01871 6671;68.94311 2742;69.03446 29442;74.99096 3250;79.01855 4165;80.02639 4129;81.03445 30184;83.01366 51604;83.05013 4961;89.91899 2481;93.03447 27960;95.01346 24399;95.05008 46132;96.02148 2808;97.02932 32659;99.04546 6009;108.02142 12236;109.02929 128428;109.19533 2792;111.00875 15076;111.04516 6174;113.06038 9104;114…
1835	3-Hydroxybutyric acid	1114	1.412	103.04	10628573	33037372	[M-H]-	103.04	C4H8O3	Beta hydroxy acids and derivatives	WHBMMWSBFZVSSR-UHFFFAOYSA-N	O=C(O)CC(O)C	1	0.94	0.83	0.86	3	0.67	1.78	459.45	103.03985 12507372;104.04452 442267	41.00327 124105;57.03442 5285;57.16637 3985;59.01376 327764;76.86871 4989;91.80064 4290
17072	ISOPALMITIC ACID	11009	14.073	255.232	5982772	32849353	[M-H]-	255.233	C16H32O2	Long-chain fatty acids	ZONJATNKKGGVSU-UHFFFAOYSA-N	O=C(O)CCCCCCCCCCCCC(C)C	1	0.98	0.75	0.75	1	1	1.78	266.94	255.23238 6397867;256.23704 1099910	80.00643 4235;81.67696 4596;89.50291 3977;172.69479 4432;235.84714 4787;255.23245 1089321
9041	catalposide	5014	6.249	481.134	8915871	32378586	[M-H]-	481.135	C22H26O12	Glycosyl compounds	UXSACQOOWZMGSE-RWORTQBESA-N	O=C(OC1C2OC2(CO)C3C(OC=CC13)OC4OC(CO)C(O)C(O)C4O)C5=CC=C(O)C=C5	0.99	0	0.01	0.71	4	0.25	0.78	259.99	481.13388 10060768;482.13855 2580838	52.55957 4737;57.03461 5252;62.92649 4286;64.02287 4654;64.20820 4825;81.03451 6227;83.20464 4878;93.03458 14216;98.16203 4804;119.05037 16228;123.04498 43282;125.02409 49255;149.02415 6596;151.04054 5361;161.02374 9359;167.03467 209900;176.42342 4431;179.03522 27445;239.08548 4419;273.04153 17048;273.07623 285059;289.07104 8793;312.65054 4741;341.06610 16782;392.75909 4927;435.12952 96601;481.06…
1640	N-Acetylglutamic acid	974	1.252	188.056	11157965	32261406	[M-H]-	188.056	C7H11NO5	Glutamic acid and derivatives	RFMMMVDNIPUKGG-YFKPBYRVSA-N	O=C(O)CCC(N=C(O)C)C(=O)O	1	0.55	0.58	0.76	12	0.92	1.47	644.99	188.05586 12945698;189.06053 727981	42.99962 3726;43.38499 2078;53.03139 2310;54.03488 8527;58.02969 19067;59.01371 45564;59.01717 3958;59.27650 2316;74.02444 3705;81.03448 4821;82.03801 6526;84.04536 3344;91.15468 2294;98.02456 3632;99.04488 15778;100.04023 4220;100.04819 34776;100.07655 25160;102.05582 78408;115.02061 4507;116.02464 2990;116.04324 6234;125.02408 10491;126.02753 53483;126.05606 4490;128.03505 56496;144.03865 3938;…
14258	(10E,12E,14E)-9,16-dioxooctadeca-10,12,14-trienoic acid	7319	9.215	305.175	6956301	30819992	[M-H]-	305.175	C18H26O4	Oxidized fatty acids	PQPRTPXWQQQKJC-UHFFFAOYSA-N	O=C(O)CCCCCCCC(=O)C=CC=CC=CC(=O)CC	1	0.43	0.65	0.7	18	0.56	1.36	147.95	305.17520 7659384;306.17987 1473800	55.01881 9964;57.03440 15683;59.01369 10217;64.46912 2956;65.03943 24324;69.03419 4616;70.87302 2811;71.05006 63768;79.05514 95772;81.03413 4259;83.04987 6495;93.03422 19510;95.04992 10902;97.06566 88121;106.04218 56167;107.05003 15440;109.06567 7497;114.11288 3881;117.07131 4481;119.05011 6092;120.05789 39814;121.06566 24088;123.08133 21477;125.08616 5425;125.09699 79413;129.66226 3306;130.47902…
1691	ASCORBIC ACID	1004	1.285	175.024	8730683	30099677	[M-H]-	175.025	C6H8O6	Butenolides	CIWBSHSKHKDKBQ-JLAZNSOCSA-N	O=C1OC(C(O)=C1O)C(O)CO	1	0.05	0.03	0.6	4	1	0.91	213.19	175.02431 8951778;176.02898 628902	41.00323 134016;43.01893 20683;44.99812 6170;46.58893 4933;56.12304 5064;59.01373 39825;69.03448 677317;71.01376 96521;73.02966 5104;85.02939 31433;87.00866 18340;87.04498 525243;93.78185 5501;113.02427 190348;115.00388 6987;123.70000 5466;131.03500 44851;157.01387 398073;175.02461 11205
4911	Taxifolin 3'-glucoside	3194	4.002	465.103	4580657	30094130	[M-H]-	465.104	C21H22O12	Flavonoid O-glycosides	CZOXIGOPZRIBJM-TZWBTVLISA-N	OC[C@H]1O[C@@H](OC2=C(O)C=CC(=C2)[C@@H]3OC4=CC(O)=CC(O)=C4C(=O)[C@H]3O)[C@H](O)[C@@H](O)[C@@H]1O	0.99	0.42	0.54	0.52	28	0.75	1.28	100.81	465.10284 4653268;466.10751 1274175	55.84349 3539;57.03451 30033;59.01376 5403;63.02382 3832;65.00327 9240;78.00272 3705;83.01364 27886;85.02937 8789;95.96710 3609;97.02956 6392;98.84266 3372;107.01360 25298;108.02171 4527;109.02908 21682;111.00805 4774;121.02949 8841;123.04519 33759;124.01595 8116;125.02421 665832;129.01927 31573;133.02957 5066;135.04466 4467;137.02443 20319;139.03990 21771;147.04474 4291;149.02412 67829;150.03174…
3355	Kaempferol-3-O-(6'''-trans-p-coumaroyl-2''-glucosyl)rhamnoside	2079	2.602	739.186	3358281	30042893	[M-H]-	739.188	C36H36O17	Flavonoid O-glycosides	KAJMZANRKFVVKV-RGXKZFLBSA-N	O=C(OCC1OC(OC2C(O)C(O)C(OC2OC=3C(=O)C=4C(O)=CC(O)=CC4OC3C=5C=CC(O)=CC5)C)C(O)C(O)C1O)C=CC6=CC=C(O)C=C6	0.99	0.13	0.23	0.8	2	0.5	1.03	40.96	739.18628 3628850;740.19095 1346012	109.02991 7306;123.04595 9202;125.02415 216834;131.08743 3856;137.02425 43953;139.04076 4932;147.04558 4253;149.02530 13188;151.03981 23768;161.02386 91246;161.06096 6941;162.03273 5470;163.03940 16461;164.01138 5180;165.01881 41206;167.03455 73719;175.04083 9472;177.02136 4582;179.03485 26896;187.04037 8495;189.01987 4131;189.05461 18082;191.03461 22975;197.04504 23070;201.05537 8260;203.03430 5…
4476	Protocatechuic aldehyde	2949	3.717	137.024	6417864	29700261	[M-H]-	137.024	C7H6O3	Hydroxybenzaldehydes	IBGBGRVKPALMCQ-UHFFFAOYSA-N	c1cc(c(cc1C=O)O)O	1	0.72	0.84	0.87	6	0.83	1.71	230.23	137.02412 6712146;138.02879 491136	41.00328 52754;49.00822 7472;51.02396 6479;63.02400 13452;63.41414 4299;65.00319 41652;65.03951 12266;69.63531 4951;81.03452 77334;91.01880 35044;91.79531 4205;92.02668 22765;93.03456 24917;108.02149 152950;109.02936 62865;116.11781 5548;119.01360 31694;136.00305 8223;136.01637 213841;137.02420 1123440
3223	1,6-Digalloyl-beta-D-glucopyranose	2014	2.522	483.077	5255847	29429535	[M-H]-	483.078	C20H20O14	Tannins	LYGRISUQIZNHGM-UHFFFAOYSA-N	OC1C(O)C(COC(=O)C2=CC(O)=C(O)C(O)=C2)OC(OC(=O)C3=CC(O)=C(O)C(O)=C3)C1O	0.99	0.61	0.77	0.85	14	0.64	1.57	61.17	483.07654 5537103;484.08121 1224760	51.50441 4472;53.69955 4131;54.35641 4244;57.93505 4382;58.05172 4113;59.01368 23512;69.03441 5105;71.01404 21836;73.02935 10096;78.01250 5273;81.03454 9061;85.02927 12902;89.02395 6378;95.01390 5480;97.02931 8714;101.02393 37222;107.01351 34587;109.02944 7234;113.02441 22463;123.00850 89269;124.01634 270323;125.02417 590285;137.02409 13707;138.03259 6450;141.01901 19417;149.02362 5838;151.00349 …
11994	5,7,3',4'-Tetrahydroxy-6,8-dimethoxyflavone	6069	7.605	345.06	6989651	29066936	[M-H]-	345.062	C17H14O8	8-O-methylated flavonoids	GLMWHQIFJIURES-UHFFFAOYSA-N	O=C1C=C(OC=2C(OC)=C(O)C(OC)=C(O)C12)C=3C=CC(O)=C(O)C3	0.99	0.41	0.49	0.83	3	1	1.39	86.15	345.06046 7406511;346.06512 1402230	50.62310 4176;57.03424 6591;59.01382 42421;59.19819 4790;62.18138 4446;63.02395 20424;65.00334 16550;69.84037 5151;73.27888 4391;83.01363 14404;95.01393 11929;95.05053 4775;96.19359 5031;107.01376 25792;109.02990 10945;115.05501 12279;117.03465 6658;127.11391 5923;131.05038 12741;133.02948 5735;133.69963 4695;135.00832 14200;143.04964 21865;145.02989 11687;147.04491 10106;149.02438 10903;151.0034…
2510	Glutathione (oxidized)	1499	1.871	611.139	6557385	29053694	[M-H]-	611.145	C20H32N6O12S2	Peptides	YPZRWBKMTBYPTK-BJDJZHNGSA-N	O=C(O)CN=C(O)C(N=C(O)CCC(N)C(=O)O)CSSCC(N=C(O)CCC(N)C(=O)O)C(O)=NCC(=O)O	0.9	0.02	0.05	0.82	4	0.5	0.84	96.98	611.13922 6844951;612.14389 2308237	67.36802 3624;81.03447 8861;83.01405 8540;93.03397 5646;95.05045 5277;97.02936 5530;109.02910 23410;111.00870 13356;111.04491 51674;111.75230 3831;113.02416 4758;114.52220 4230;121.02882 8775;123.00875 26959;123.04509 11015;125.02419 700019;135.04526 12482;137.02412 206801;138.03252 5788;139.00363 33718;139.03983 151021;139.05301 8112;141.01950 7483;149.02414 9277;149.06140 5706;151.03996 22532;1…
9425	alternariol monomethyl ether	5154	6.426	271.061	6470336	28881821	[M-H]-	271.062	C15H12O5	Coumarins and derivatives	LCSDQFNUYFTXMT-UHFFFAOYSA-N	O=C1OC2=CC(O)=CC(=C2C3=CC(OC)=CC(O)=C13)C	0.99	0.29	0.35	0.74	2	1	1.23	169.08	271.06070 7037609;272.06537 1001812	51.02388 10972;57.03448 25722;59.35618 3993;63.02385 32309;65.00320 113774;65.03968 23138;67.01883 30407;68.99811 7819;69.03426 5890;77.03950 29208;79.01880 91949;81.03452 44027;83.01373 22355;84.99296 10950;87.78883 3716;92.02723 4277;93.02708 7930;93.03444 133247;95.01355 8519;95.05024 8648;97.02897 4142;104.02664 5029;105.03445 59079;107.01353 43890;108.02171 18507;109.02941 78787;115.05556 80…
5500	Benzoic acid	3559	4.443	121.029	5503729	28521844	[M-H]-	121.029	C7H6O2	Benzoic acids	WPYMKLBDIGXBTP-UHFFFAOYSA-N	OC(=O)c1ccccc1	1	0.49	0.45	0.75	1	1	1.39	356.96	121.02931 5590947;122.03398 537102	54.17570 2688;55.94106 2591;61.04647 2496;76.27578 2368;78.59171 2764;97.57848 2313;103.57450 2410;111.27944 2463;121.02947 19414
8765	Flavanomarein	4904	6.108	449.108	7203249	28403063	[M-H]-	449.109	C21H22O11	Flavonoid-7-O-glycosides	DGGOLFCPSUVVHX-RTHJTPBESA-N	OCC(O1)C(O)C(O)C(O)C1Oc(c4)c(O)c(O2)c(c4)C(=O)CC2c(c3)cc(O)c(O)c3	0.99	0.81	0.93	0.95	5	1	1.85	112.64	449.10776 7886566;450.11243 1839836	63.02401 26064;64.73068 4613;65.00323 100267;81.03429 4089;83.01376 60874;89.82201 3797;97.41359 4660;107.01369 261674;108.02190 5523;108.99303 5002;109.02950 26193;123.04440 4675;125.02430 71446;134.03700 16336;135.04497 1214252;136.01645 18107;151.00348 1689037;152.01122 5467;159.04456 5584;161.02391 23163;164.01134 30307;165.01869 10434;169.01382 11119;174.03191 7088;177.01883 15142;177.05406 …
4814	columbianetin	3064	3.851	245.081	5677242	28086158	[M-H]-	245.082	C14H14O4	Angular furanocoumarins	YRAQEMCYCSSHJG-UHFFFAOYSA-N	O=C1OC2=C(C=C1)C=CC=3OC(CC32)C(O)(C)C	1	0.26	0.37	0.84	6	0.83	1.23	288.76	245.08134 5935112;246.08601 774894	57.03440 34251;65.00320 4984;65.03965 5288;67.05533 4011;68.99773 5382;80.02654 10087;81.03451 54556;83.01380 5845;91.05477 4603;93.03455 19985;95.05002 36129;97.02915 16967;108.02140 13002;109.02925 65972;110.94453 4585;112.85493 4358;115.05465 8640;117.03458 15680;119.04993 12472;121.02928 25670;122.03709 17798;123.04492 42904;130.04169 13872;131.04959 26379;133.02919 15711;133.06561 6123;135.0…
9039	Phloridzin	5014	6.249	435.128	7623910	28045018	[M-H]-	435.13	C21H24O10	Flavonoid O-glycosides	IOUVKUPGCMBWBT-QNDFHXLGSA-N	O=C(C=1C(O)=CC(O)=CC1OC2OC(CO)C(O)C(O)C2O)CCC3=CC=C(O)C=C3	0.99	0.72	0.72	0.85	4	1	1.67	100.17	435.12848 8821145;436.13315 1861074	57.03448 45765;59.01366 17506;63.02367 3875;63.68127 4802;65.00306 28900;68.99789 4577;69.03444 5771;69.28938 4339;81.03445 324216;83.01375 124236;83.63543 4978;93.03441 258364;95.01341 7497;95.05001 21381;99.04515 10328;105.03444 5057;107.01379 29883;108.02130 5955;109.02917 19984;111.04525 16581;119.05004 330256;121.02954 8208;122.03699 6468;123.04495 1015012;124.01659 9213;125.02419 518741;132…
16495	LPC 18:1	9614	12.154	566.345	4098561	27526011	[M+HCOO]-	566.345	C26H52NO7P	Lipids	YAMUFBLWGFFICM-UHFFFAOYNA-N	O=C(OCC(O)COP(=O)([O-])OCC[N+](C)(C)C)CCCCCCCC=CCCCCCCCC	1	0.81	0.95	0.83	11	0.45	1.74	33.27	566.34503 4325742;567.34970 1240687	60.94284 3411;70.86822 3346;78.95895 119637;128.01123 3243;152.99586 44425;168.04285 47653;193.56168 2983;224.06876 179972;242.07936 30782;256.96698 3635;281.24789 1768660;506.32379 1290484;507.27365 11051;566.34497 244796
3565	Isatin	2199	2.748	146.024	4412809	27519081	[M-H]-	146.025	C8H5NO2	Indolines	JXDYKVIHCLTXOP-UHFFFAOYSA-N	C1=CC=C2C(=C1)C(=O)C(=O)N2	1	0.67	0.6	0.52	3	0.67	1.42	523.73	146.02440 4641337;147.02907 290959	41.99848 1058369;60.42365 2978;60.74411 2850;78.59184 2965;118.02970 190951;146.02460 39246
2015	DIHYDROXYMANDELIC ACID	1264	1.588	183.029	6920881	26710335	[M-H]-	183.03	C8H8O5	Catechols	RGHMISIYKIHAJW-UHFFFAOYSA-N	C1=CC(=C(C=C1C(C(=O)O)O)O)O	1	0.15	0.24	0.63	15	0.4	0.97	192.52	183.02942 7268220;184.03409 608830	52.54055 4065;55.01884 349188;55.52125 3766;55.59775 3956;63.26641 4024;65.00316 25016;65.59415 3777;67.01895 6856;69.03445 21525;71.05010 151606;72.35257 3855;78.63803 4870;83.01365 13616;87.62939 5011;93.03449 18230;95.05005 169732;97.02930 297829;99.00857 5169;100.98827 4541;111.04499 13285;115.03989 88991;118.10282 3786;121.02917 8060;124.01644 10983;137.02464 5536;139.03986 297468;151.37338 …
14145	(2S,3R,4S,5S,6R)-2-[4-(3-hydroxybutyl)phenoxy]-6-(hydroxymethyl)oxane-3,4,5-triol	7234	9.106	327.144	3287524	26307286	[M-H]-	327.145	C16H24O7	Phenolic glycosides	SCUSKAVTYFDOEU-YLHHEPAUSA-N	OCC1OC(OC2=CC=C(C=C2)CCC(O)C)C(O)C(O)C1O	1	0.01	0.05	0.17	12	0.33	0.64	93.25	327.14426 3323754;328.14892 646906	57.03447 24305;58.00590 15693;59.01377 22761;61.98817 8722;69.03445 13011;69.54475 2461;71.01382 3991;72.99300 10164;73.02973 2762;75.00866 3644;75.38272 2903;83.04946 3313;84.02119 4152;85.06590 3220;89.42744 2509;89.63085 2549;94.67600 2862;97.06507 3023;98.00089 4260;99.08132 7208;111.08211 3267;113.09741 5047;114.69016 2623;115.03952 2833;125.09729 12138;125.99570 9994;127.07684 3116;127.1127…
15999	2-hydroxy-4-methoxy-3,5-bis(3-methylbut-2-enyl)-6-(2-phenylethyl)benzoic acid	8909	11.251	407.219	2387245	26288120	[M-H]-	407.223	C26H32O4	Stilbenes	KTBAIBUBSGVINZ-UHFFFAOYSA-N	O=C(O)C=1C(O)=C(C(OC)=C(C1CCC=2C=CC=CC2)CC=C(C)C)CC=C(C)C	0.93	0.12	0.23	0.72	2	0.5	0.96	69.42	407.21909 2461744;408.22375 452030	60.92471 3120;78.95889 708638;96.96940 60929;134.84937 2933;150.98055 16835;152.99550 924197;171.00659 20814;177.46207 3156;183.01123 5016;193.40379 2630;253.21727 22851;255.02835 18441;265.12885 2816;299.68243 2645;339.19910 23374;341.97870 3094;353.14474 2855;393.00958 2641;407.07806 37404;407.21930 260645
5818	2-Isopropylmalic acid	3649	4.549	175.061	2586323	26239805	[M-H]-	175.061	C7H12O5	Hydroxy fatty acids	BITYXLXUCSKTJS-UHFFFAOYSA-N	OC(=O)CC(O)(C(C)C)C(O)=O	1	0.67	0.66	0.9	6	1	1.63	48.64	175.06081 2495149;176.06547 196303	41.00323 6412;41.57234 2229;43.83577 2339;44.73507 2319;48.18959 2177;48.46131 2348;59.01376 17643;65.63873 2232;71.05024 3786;83.69412 2361;85.06574 75202;85.07190 4585;88.64416 2358;96.47923 2207;101.03939 2353;105.84550 2751;113.06064 63745;115.03987 168514;122.17593 2994;131.07138 12558;139.79056 2415;146.03749 2285;147.04492 10012;147.94765 2506;157.05058 7484;158.03503 2589;159.04518 6522;1…
17121	Vaccenic acid	11099	14.193	281.248	4663801	26092983	[M-H]-	281.249	C18H34O2	Long-chain fatty acids	UWHZIFQPPBDJPM-FPLPWBNLSA-N	O=C(O)CCCCCCCCCC=CCCCCCC	1	0.97	0.75	0.75	1	1	1.77	325.33	281.24799 5110474;282.25265 1040528	52.71917 3239;61.98812 4263;64.48270 2909;64.48721 2777;71.01281 3049;71.14327 2705;71.40553 2779;79.95715 3740;92.32413 3221;95.55660 3021;105.19353 3295;128.00981 4283;281.24808 1094837
13550	chagreslactone	6874	8.643	463.233	6088023	26092363	[M-H]-	463.234	C25H36O8	Naphthofurans	HDDNZVWBRRAOGK-QVANJIRPSA-N	O=C1OC2(OC)C(=C1)C(C)C3C(O)C(OC(=O)C)C4C(C)(COC(=O)C)CCCC4(C)C3C2	0.99	0	0	0.75	1	1	0.92	113.85	463.23267 6378552;464.23733 1700559	59.01374 13011;61.98830 16880;67.64709 3077;69.79729 3527;71.01386 5608;78.95885 9174;108.02080 3133;109.02991 4112;121.47953 3379;123.00867 9533;124.01639 223024;125.02423 13473;134.03719 4106;135.04295 3493;137.02412 8069;138.03198 8919;145.02821 3567;145.06502 3659;146.03618 5247;146.86244 3083;147.04622 5434;149.00966 5931;149.02380 45906;149.03761 4306;149.13353 13617;150.03215 8949;151.0396…
6603	Daidzin	4044	5.026	415.102	5052853	25961021	[M-H]-	415.103	C21H20O9	Isoflavonoid O-glycosides	KYQZWONCHDNPDP-QNDFHXLGSA-N	O=C1C(=COC2=CC(OC3OC(CO)C(O)C(O)C3O)=CC=C12)C=4C=CC(O)=CC4	1	0.11	0.22	0.79	2	0.5	1.01	86.5	415.10226 5199540;416.10693 1193595	57.03455 25163;59.01363 6145;62.09909 4060;63.74230 4150;69.03456 5716;71.05007 4849;81.03450 22205;83.01379 27050;87.65817 4221;93.03442 12126;95.01340 5021;95.04995 21512;97.02938 41803;98.22889 4552;99.04591 4741;100.31233 4025;107.29132 3861;108.02151 6188;109.02932 180592;121.02954 24030;122.03739 15993;123.04495 132526;123.05640 5008;125.02416 93146;133.02942 6559;135.04471 24305;137.01163 …
1498	ERYTHROSE	824	1.071	101.024	3907012	25800142	[M-H2O-H]-	101.024	C4H8O4	Monosaccharides	YTBSYETUWUMLBZ-IUYQGCFVSA-N	O=CC(O)C(O)CO	1	0.72	0.65	0.77	7	1	1.61	10.25	101.02416 4321138;102.02883 85483	41.00318 26341;43.01888 9026;44.99815 3548;48.85037 2417;55.01881 33552;57.03444 5248;58.00578 3506;59.01371 35269;68.99826 3199;73.02921 13725;83.11354 2174;104.40811 2178;105.72007 2262
6766	afzelechin	4129	5.13	273.076	6407962	25540871	[M-H]-	273.077	C15H14O5	Flavan-3-ols	RSYUFYQTACJFML-DZGCQCFKSA-N	OC1=CC=C(C=C1)C2OC=3C=C(O)C=C(O)C3CC2O	1	0.67	0.75	0.9	29	0.97	1.67	184.11	273.07626 7144186;274.08093 1218098	54.54790 3413;55.01890 6750;57.03445 16856;58.17385 3876;58.99654 3487;61.80327 3778;65.03953 9060;67.01900 7684;69.03450 97276;73.33279 4425;73.85228 3592;80.02676 9938;81.03427 29861;83.01374 109404;93.03439 128566;95.01371 8572;95.05005 50310;96.02122 4950;97.02933 238824;98.03726 6771;106.04221 10599;107.04998 34020;109.02939 42008;115.05565 4964;117.03460 10825;119.05013 39026;121.02893 9839…
8529	3-[5,7-dihydroxy-4-(4-hydroxyphenyl)-2-oxo-3,4-dihydrochromen-3-yl]-5,6,7,8-tetrahydroxy-4-(4-hydroxyphenyl)-3,4-dihydrochromen-2-one	4819	6.001	573.103	6630945	25538642	[M-H]-	573.104	C30H22O12	Neoflavans	QYSIAYFWYFMESL-UHFFFAOYSA-N	O=C1OC=2C=C(O)C=C(O)C2C(C3=CC=C(O)C=C3)C1C4C(=O)OC=5C(O)=C(O)C(O)=C(O)C5C4C6=CC=C(O)C=C6	1	0.01	0.01	0.51	10	0.5	0.76	455.59	573.10291 7499570;574.10757 2375320	109.02909 23011;121.02892 14270;122.03690 17806;123.04464 11468;125.02419 77709;133.02837 7315;135.04465 7146;137.02408 15610;149.02402 42484;150.03194 179774;151.00226 5352;151.03880 10357;159.04449 10032;160.01601 8783;161.02400 73112;162.03075 5668;163.00340 75910;163.04007 3643;164.01030 6733;164.04781 27098;165.01950 30394;165.05534 394814;166.06308 42771;171.04535 8464;173.06042 5185;174.03…
14110	nor-Dentatin	7209	9.075	311.186	6075469	25534060	[M-H]-	311.187	C19H20O4	Linear pyranocoumarins	WYMMNGQSPNWCIK-UHFFFAOYSA-N	O=C1OC2=C(C=C1)C(O)=C3C=CC(OC3=C2C(C=C)(C)C)(C)C	1	0	0	0.02	5	0.2	0.54	44.06	311.18576 6674973;312.19043 1164995	59.01359 10413;61.41945 5865;64.74828 5155;71.26049 5409;79.95742 8933;97.06574 6825;119.05008 27772;121.02930 41127;122.03697 15263;125.02387 5447;126.03124 5541;136.05275 14573;167.14345 7223;170.00359 7956;171.50323 6431;181.12248 13016;183.01167 228596;183.10332 8635;184.02022 10715;197.02737 13579;199.13292 6656;211.13425 5394;249.18599 30672;249.21597 5217;267.19604 1184722;275.16461 32685;…
10038	Purpurogallin	5369	6.711	219.029	4342691	25439595	[M-H]-	219.03	C11H8O5	Tropolones	WDGFFVCWBZVLCE-UHFFFAOYSA-N	O=C1C(O)=CC=CC=2C=C(O)C(O)=C(O)C12	1	0.37	0.38	0.8	12	1	1.31	40.88	219.02945 4651106;220.03412 631476	49.02386 3030;57.03451 9224;59.01377 6115;65.00348 3313;65.03972 6794;67.01895 26182;71.01385 3549;79.05515 5366;79.29395 2541;85.02873 3073;87.00864 83925;87.04508 4931;89.03962 61546;91.05518 9029;93.03432 4279;95.05007 5098;95.62079 2463;99.25487 3058;101.03930 18071;106.04211 11096;107.05009 72381;111.00864 140726;113.06046 4909;117.03439 156381;119.05003 48658;129.03461 4490;133.02887 9368;1…
10437	3',4',5,7-tetrahydroxyflavone	5479	6.853	285.04	6098278	25372158	[M-H]-	285.041	C15H10O6	Flavones	IQPNAANSBPBGFQ-UHFFFAOYSA-N	O=C1C=C(OC=2C=C(O)C=C(O)C12)C=3C=CC(O)=C(O)C3	1	0.65	0.72	0.83	3	1	1.63	146.59	285.03989 6868616;286.04455 914641	54.10532 2965;57.48788 3170;63.02394 67953;65.00320 179033;68.99883 3545;77.03949 16296;79.01875 10506;81.03432 7317;83.01373 55304;85.39027 3447;89.03960 9731;93.03447 13152;95.05005 5030;104.02637 8454;105.03450 36405;107.01368 98965;115.01871 13412;115.05536 5539;121.02925 41177;132.02147 124003;133.02931 966924;143.04990 7181;145.02907 6548;147.04515 7725;149.02422 33706;151.00352 80973;157.0…
14503	(9R,10S,12Z)-9,10-Dihydroxy-8-oxo-12-octadecenoic acid	7514	9.469	327.217	4806712	24761389	[M-H]-	327.217	C18H32O5	Oxidized fatty acids	NIOKCFABUMZUDL-UHFFFAOYNA-N	O=C(O)CCCCCCC(=O)C(O)C(O)CC=CCCCCC	1	0.65	0.81	0.81	18	0.61	1.61	118.96	327.21701 5269502;328.22168 1012144	57.03448 60638;57.59989 3918;58.00587 21906;59.01373 20780;62.48180 4225;70.87868 3905;71.01369 5578;73.02937 10986;81.25497 4493;83.05025 6780;84.02184 5895;89.38409 3819;90.33680 4200;97.06583 15228;98.98970 4421;99.08129 6154;110.06709 4026;113.09693 82268;123.08146 7920;125.09715 40976;127.11266 58979;129.09189 27788;137.09695 15247;139.11293 10858;141.09155 14208;151.11278 10899;152.58751 42…
2836	4-Ethoxy-4-oxobut-2-enoic acid	1729	2.158	143.035	2694134	24440024	[M-H]-	143.035	C6H8O4	Fatty acid esters	XLYMOEINVGRTEX-UHFFFAOYSA-N	CCOC(=O)C=CC(O)=O	1	0.25	0.2	0.68	3	1	1.12	9.87	143.03461 2609586;144.03927 220266	41.00326 32736;43.01889 19036;44.36143 2413;44.99816 13288;52.08867 2344;55.01899 9338;57.03456 9646;58.00610 2861;59.01393 9227;67.01894 16708;69.03444 16149;71.01376 43502;72.99299 3911;73.02925 3050;83.01385 5263;85.02940 23049;87.00872 7618;88.94334 2285;96.55448 2156;97.02938 4962;99.04482 4879;111.00880 6593;145.48395 2347
2833	Pantothenate	1724	2.151	218.103	4596153	24217174	[M-H]-	218.103	C9H17NO5	Secondary alcohols	GHOKWGTUZJEAQD-ZETCQYMHSA-N	CC(C)(CO)[C@@H](O)C(=O)NCCC(O)=O	1	0.95	0.94	0.99	10	1	1.94	557.43	218.10278 4967064;219.10745 556911	55.36840 3285;56.57434 2921;59.01372 14345;71.01373 59878;71.05010 210664;72.00903 6017;74.03218 2946;88.04021 353932;96.32715 2611;99.04493 37431;116.03573 6422;116.07146 13697;129.05545 3072;146.08199 268929;180.50455 3056;218.10315 22670
2119	Mudanoside B	1324	1.656	463.108	7208632	24107902	[M-H]-	463.109	C18H24O14	Hydrolyzable tannins	XCJSGXFVYBFHAN-MMMFZHIVSA-N	O=C(O)C1=CC(O)=C(O)C(OC2OC(COC3OCC(O)(CO)C3O)C(O)C(O)C2O)=C1	0.99	0.1	0.42	0.11	5	0.2	0.83	319.19	463.10794 8178344;464.11261 1851800	50.71210 5693;52.51410 4869;87.04517 12290;97.02985 5026;125.02435 134501;131.03526 28649;169.01389 379523;286.46875 5143;331.06671 169256;339.93390 5111;342.72064 4683;343.04886 4538;446.59482 5173
5902	Acetosyringone	3689	4.597	195.066	3464012	23932530	[M-H]-	195.066	C10H12O4	Alkyl-phenylketones	OJOBTAOGJIWAGB-UHFFFAOYSA-N	O=C(C1=CC(OC)=C(O)C(OC)=C1)C	1	0.09	0.14	0.69	4	0.5	0.93	104.93	195.06584 3907045;196.07051 267235	51.02400 6359;69.03453 6303;79.01871 3532;80.02672 3258;81.03464 3983;81.14405 3032;84.13416 2779;93.03481 3204;97.02962 3916;107.01339 4171;108.02137 22466;120.58589 2700;122.03707 88706;123.04510 15882;150.03197 389706;151.03989 12450;165.05539 145062;168.70859 2681;180.04254 87963;195.02997 6426;195.06577 10675
3284	3-oxo-C4-homoserine lactone	2044	2.558	184.061	3599700	23810690	[M-H]-	184.062	C8H11NO4	N-acyl-alpha amino acids and derivatives	FIHPLICEAUNEFV-UHFFFAOYSA-N	CC(=O)CC(=O)NC1CCOC1=O	1	0.18	0.14	0.58	6	0.33	0.91	433.7	184.06097 3670223;185.06564 303776	41.99847 134931;59.01373 184099;68.05051 2978;69.59075 2587;70.02978 2557;71.01384 16857;84.04530 24617;89.35355 2682;94.02988 13492;97.01667 26444;100.71102 2521;103.12531 2905;112.04018 167030;122.06087 10278;124.04018 117333;125.02420 3897;140.07135 34704;166.05022 3574;184.06120 27004
13480	12-HYDROXYDODECANOIC ACID	6829	8.585	215.165	5560113	23670123	[M-H]-	215.165	C12H24O3	Medium-chain hydroxy acids and derivatives	ZDHCZVWCTKTBRY-UHFFFAOYSA-N	C(CCCCCC(=O)O)CCCCCO	1	0.82	0.82	0.77	7	0.57	1.68	79.59	215.16478 6244896;216.16945 732714	55.87399 2450;57.92550 2959;61.98822 4630;76.51619 3064;95.27896 2892;103.82527 2962;104.52946 3075;122.89414 6780;125.09711 4413;133.41621 2878;169.15948 37011;197.11748 3839;197.15457 18216;213.14935 6661;215.16478 602102
7675	Procyanidin B1 isomer1	4479	5.563	577.134	4884219	23549067	[M-H]-	577.135	C30H26O12	Biflavonoids and polyflavonoids	XFZJEEAOWLFHDH-UKWJTHFESA-N	C1[C@@H]([C@H](OC2=C1C(=CC(=C2[C@@H]3[C@H]([C@H](OC4=CC(=CC(=C34)O)O)C5=CC(=C(C=C5)O)O)O)O)O)C6=CC(=C(C=C6)O)O)O	1	0.63	0.73	0.92	16	0.94	1.64	110.41	577.13428 5280332;578.13895 1647273	121.02966 24173;122.03720 53547;123.00831 4934;123.04494 78258;125.02428 864688;126.02800 13043;133.02934 13240;135.04536 21510;137.02423 199057;138.03238 33024;139.03981 27633;145.02942 6229;146.03720 5449;147.04510 6053;149.02426 54421;150.03212 18514;151.03990 100403;152.04466 7381;153.02026 4528;159.04491 19038;160.05266 6702;161.02412 208528;161.06013 28188;162.03192 19973;163.00357 12351;16…
6402	Ellagic Acid	3979	4.95	300.998	4583457	23449697	[M-H]-	300.999	C14H6O8	Hydrolyzable tannins	AFSDNFLWKVMVRB-UHFFFAOYSA-N	O=C1OC2=C(O)C(O)=CC=3C(=O)OC=4C(O)=C(O)C=C1C4C23	1	0.66	0.71	0.67	46	0.8	1.54	75.07	300.99808 4776082;302.00275 647125	63.52213 3103;65.00307 12828;68.85736 2902;77.03923 5040;77.94115 2909;89.03958 18935;99.02357 4977;101.03951 13193;105.03424 9894;109.02972 5586;115.01841 9327;116.02668 7315;117.03439 77138;119.01366 5912;119.04998 8533;127.01853 9707;128.02612 4777;129.03424 24815;131.01527 3609;132.02121 18445;133.02933 38274;135.04578 3747;141.03517 3615;143.01358 11999;144.02150 17685;145.02928 117309;147.0…
2445	Methyl Shikimate	1464	1.826	187.061	5108163	23436764	[M-H]-	187.061	C8H12O5	Shikimic acids and derivatves	LSNUUAUXWJZSFD-UHFFFAOYSA-N	O=C(OC)C1=CC(O)C(O)C(O)C1	1	0.12	0.32	0.25	20	0.45	0.88	88.03	187.06073 5668738;188.06540 412140	53.61234 2314;54.33389 2243;55.01886 5565;57.03464 4758;59.01374 209013;65.03963 4504;67.01894 7497;68.97416 2173;69.03459 4218;71.01381 3714;71.05022 8062;73.02965 7070;81.03467 9828;81.07086 12496;83.05007 88182;83.05607 4978;87.10834 2465;97.02905 14214;97.06583 7360;99.04538 4379;111.00854 11251;125.06063 42465;127.04008 9769;143.07112 28234;151.04022 6316;169.04991 4530;170.66856 2860;180.87…
15423	DGMG 18:3	8269	10.444	721.364	5779985	23434590	[M+HCOO]-	721.363	C33H56O14	Lipids	MPSGDHOYFIUPSO-UHFFFAOYNA-N	O=C(OCC(O)COC2OC(COC1OC(CO)C(O)C(O)C1(O))C(O)C(O)C2(O))CCCCCCCC=CCC=CCC=CCC	1	0.67	0.91	0.76	43	0.51	1.62	166.96	721.36383 6229592;722.36850 2336649	78.36986 3283;81.03473 7179;81.04110 3358;83.01397 13449;85.02959 15123;87.00859 31691;89.02424 212851;95.01400 4748;97.02914 31750;99.00851 6967;101.02419 235546;111.00805 3789;111.04468 4122;111.86757 3871;113.02419 101023;119.03474 104278;125.02409 86860;125.03505 4876;131.03487 15236;133.05054 8684;139.03986 7134;143.03474 47226;149.04536 10470;157.05057 4232;161.04506 60912;167.03462 6554;16…
15954	9,12,15-Octadecatrienoic acid, 3-(hexopyranosyloxy)-2-hydroxypropyl ester, (9Z,12Z,15Z)-	8854	11.184	559.311	5434925	23297259	[M+HCOO]-	559.312	C27H46O9	Glycosylmonoacylglycerols	HUSISCNTLUEZCN-PDBXOOCHSA-N	CC\C=C/C/C=C\C\C=C/CCCCCCCC(=O)OCC(O)COC1OC(CO)C(O)C(O)C1O	0.99	0.8	0.68	0.87	3	1	1.69	185.89	559.31110 6105984;560.31576 1812106	59.26627 3099;68.61250 2738;70.60292 3024;71.01379 16155;73.02962 4848;85.02937 4972;86.87752 3005;87.00794 3580;89.02422 18536;101.02429 25584;113.02438 13891;119.03477 9267;125.09694 4132;137.17143 2768;161.04504 12544;172.25725 2834;179.05557 4002;187.09648 4345;235.08244 21613;252.53209 3096;253.09244 180631;259.20667 3045;277.21658 1230386;371.75854 3252;513.30542 159959;540.28003 2938;559.3…
16345	MGMG 18:2	9349	11.806	561.327	5191090	23079836	[M+HCOO]-	561.328	C27H48O9	Glycosylmonoacylglycerols	LBHUIJRTHBBWHP-UHFFFAOYSA-N	O=C(OCC(O)COC1OC(CO)C(O)C(O)C1(O))CCCCCCCC=CCC=CCCCCC	0.99	0.55	0.82	0.61	7	0.57	1.48	130.62	561.32684 5506952;562.33151 1577241	68.63098 3348;71.01385 16590;73.02972 4102;81.17038 3163;85.02945 3406;89.02429 18131;93.57658 2958;101.02423 28777;113.02428 11953;119.03461 9459;125.02366 3244;143.03542 3541;152.99716 3754;161.04506 13827;171.11765 3032;175.95354 2920;179.05592 4230;209.28426 3810;235.08192 23506;253.05856 6376;253.09245 172274;279.23233 1445347;280.23508 3647;515.32147 281055;561.32648 53728
15898	LPC 18:2-1	8814	11.132	564.329	4766867	23060701	[M-H]-	564.33	C35H43N5O2	Lipids	SPJFYYJXNPEZDW-UHFFFAOYNA-N	O=C(OCC(O)COP(=O)([O-])OCC[N+](C)(C)C)CCCCCCCC=CCC=CCCCCC	1	0.8	0.96	0.83	13	0.62	1.76	281.17	564.32935 5055852;565.33401 1511125	61.98803 4523;67.25349 3241;78.95884 37858;107.55434 3985;137.83319 3708;152.99544 31095;168.04297 28457;224.06854 25326;242.07919 48468;261.22433 5282;279.23215 2087250;280.23752 4693;504.30798 1450252;505.25458 7346;564.33020 312707
2877	Cyclopenta[c]pyran-4-carboxylic acid, 6-(acetyloxy)-5-(benzoyloxy)-1-(hexopyranosyloxy)-1,4a,5,6,7,7a-hexahydro-7-methyl-	1749	2.184	583.165	5775210	22852088	[M+HCOO]-	583.167	C25H30O13	Iridoid O-glycosides	IRSUXHBCTWMHAK-UHFFFAOYSA-N	CC1C(OC(C)=O)C(OC(=O)C2=CC=CC=C2)C\3C1C(O\C=C3C(O)=O)OC4OC(CO)C(O)C(O)C4O	0.99	0.07	0.23	0.12	32	0.25	0.73	112.52	583.16534 6545254;584.17001 1871665	85.11915 3117;87.04492 236353;87.18290 3683;96.95973 12850;97.02939 4109;109.02955 17518;113.02449 16891;121.02922 5588;123.04523 18416;125.02421 68390;131.03468 994988;137.02402 39333;139.00317 7827;139.03966 3191;144.52188 2881;149.02510 6776;150.03180 5839;151.03973 37020;161.02449 23342;161.96964 3112;162.03090 3038;163.03928 3160;164.01089 3320;165.01837 18949;167.03432 5926;175.03882 4086;1…
5581	Tarchonanthuslactone	3584	4.472	319.118	4783574	22470360	[M-H]-	319.119	C17H20O6	Catechols	DEJPAJWPCTUPPL-YPMHNXCESA-N	O=C1OC(CC=C1)CC(OC(=O)CCC2=CC=C(O)C(O)=C2)C	1	0	0	0.39	10	0.4	0.7	73.37	319.11810 5113471;320.12277 1000577	52.04995 3122;103.01125 3155;105.03486 5761;105.99370 3701;108.02151 7159;109.02932 11600;109.58995 3549;112.86794 3858;119.04967 6358;123.04546 3234;125.02431 5553;129.07069 6781;132.02077 5425;133.02922 11494;134.03738 18997;135.04556 4643;136.01646 51553;137.02419 10014;139.00414 4125;141.07092 9638;143.05020 7306;143.66127 4080;147.04523 5895;149.02466 4030;149.06059 8183;151.03957 15687;157.…
14283	Lagochilin	7329	9.229	355.248	3911898	22365128	[M-H]-	355.249	C20H36O5	Diterpenoids	XYPPDQHBNJURHU-RHFXQVJCSA-N	OCCC1(OC2(CC1)C(C)CCC3C(C)(CO)C(O)CCC32C)CO	0.99	0.01	0.01	0.16	22	0.27	0.61	191.88	355.24765 4330985;356.25232 892397	57.03453 4474;59.01366 18069;69.03466 13041;78.71639 2932;82.15879 2510;83.04980 2705;84.02144 41878;87.29312 2484;94.02981 6170;95.05019 4907;97.02942 21583;97.06570 39861;113.06046 5373;119.08633 4151;125.09713 4551;127.11190 5043;136.08936 4697;137.09726 8424;165.13007 3021;171.10236 91874;175.11116 2700;183.01190 7287;183.13841 10318;185.11661 2842;193.12349 21603;211.13345 27978;225.14903 33…
14581	Fludioxonil	7559	9.529	247.032	4895841	22122469	[M-H]-	247.032	C12H6F2N2O2	Benzodioxoles	MUJOIMFVNIBMKC-UHFFFAOYSA-N	C1(Oc2c(cccc2O1)c1c(c[nH]c1)C#N)(F)F	1	0.75	0.85	0.9	9	0.89	1.75	109.55	247.03181 5120574;248.03648 712248	50.00352 37519;51.17496 2804;53.00590 2562;58.41298 2544;60.74578 2514;64.11444 2648;65.00320 4380;65.01422 12618;70.99375 11215;87.04503 23487;89.01452 12463;89.03946 10374;94.35938 2600;94.99352 4009;111.00877 9804;124.01932 3888;126.03477 88004;127.02948 6502;129.05556 5350;130.99237 3059;137.09709 15241;139.03963 5517;141.04576 12556;144.04507 3143;151.02985 26748;152.03792 36008;153.04536 11…
11509	(-)-12-hydroxyjasmonic acid	5864	7.348	225.113	5284431	21928893	[M-H]-	225.113	C12H18O4	Jasmonic acids	RZGFUGXQKMEMOO-BSANDHCLSA-N	O=C(O)CC1CCC(=O)C1CC=CCCO	1	0.3	0.24	0.9	6	0.5	1.15	424.9	225.11272 5506473;226.11738 712858	51.47427 6661;59.01372 58911;65.00316 9939;67.01912 10124;69.03455 11477;71.01396 17376;71.04965 8374;76.40765 7993;78.01102 342068;80.81923 7527;89.02445 21971;92.60167 6564;95.00701 8030;95.01403 15389;97.02938 23977;99.00864 7881;100.84483 6818;105.04228 7003;106.00594 20609;109.06629 9506;110.03755 20383;123.00864 32074;124.01643 835082;125.02469 50153;125.09663 8431;151.00374 7839;163.11266 …
13417	bonactin	6799	8.546	399.238	1970455	21818406	[M-H]-	399.238	C21H36O7	Dicarboxylic acids and derivatives	JZCRGJSEBZCNAR-UHFFFAOYSA-N	O=C(O)C(C)C1OC(CC1)CC(OC(=O)C(C)C2OC(CC2)CC(O)CC)C	1	0.02	0.06	0.81	2	0.5	0.89	71.66	399.23770 2159439;400.24237 492778	59.01372 7288;71.01355 5737;87.00865 3652;89.02426 858391;97.03005 2615;109.02969 4649;122.03734 3971;151.37518 2796;161.06044 3139;171.10226 10661;190.02982 2895;197.11697 5586;236.93411 2547;275.09418 3488;278.28342 2630;291.19638 3067;309.20627 60149;327.21829 7204;331.24600 3842;353.22754 7983;399.13217 5459;399.17902 10662;399.23975 19798
5388	asterric acid	3519	4.396	347.076	6528410	21791798	[M-H]-	347.077	C17H16O8	Diphenylethers	XOKVHFNTYHPEHN-UHFFFAOYSA-N	O=C(O)C1=C(O)C=C(C=C1OC=2C(OC)=CC(O)=CC2C(=O)OC)C	0.99	0.02	0.02	0.37	10	0.5	0.72	133.73	347.07599 7114755;348.08066 1548689	50.71222 3653;55.01892 14206;61.00990 4086;69.03449 16613;71.05021 65235;80.02660 10490;81.03449 23177;83.01370 37471;83.05010 12430;91.05510 4918;92.77792 4218;92.86897 3760;93.03445 35843;95.01370 11287;95.05009 55784;97.02926 104859;97.03664 6666;98.44403 3822;99.00844 10549;105.03420 10609;107.04979 24552;108.02168 18450;109.02936 285572;109.06574 42220;111.04491 64474;115.04008 5898;117.0342…
1594	Aconitic Acid	964	1.241	173.009	7807620	21561371	[M-H]-	173.009	C6H6O6	Tricarboxylic acids and derivatives	GTZCVFVGUGFEME-IWQZZHSRSA-N	O=C(O)C=C(C(=O)O)CC(=O)O	1	0.85	0.84	0.89	3	1	1.81	255.95	173.00862 10362069;174.01329 560708	41.00325 16655;41.51786 4680;48.32552 4645;49.19276 4284;57.03447 22231;67.01884 14650;75.59134 4448;85.02933 523200;88.61018 4752;93.03516 5372;111.00854 103268;116.40730 6205;129.01894 23015
17079	Dodecylbenzenesulfonic acid	11009	14.073	325.184	4051134	21453084	[M-H]-	325.184	C18H30O3S	Benzenesulfonic acids and derivatives	KWXICGTUELOLSQ-UHFFFAOYSA-N	CCCCCCCCCCCCC1=CC=C(C=C1)S(O)(=O)=O	1	0.8	0.77	0.81	4	1	1.72	5.54	325.18365 4244454;326.18832 792260	61.98849 5127;78.47831 3426;79.95732 57535;94.35782 3691;119.05006 141553;155.98840 12526;170.00385 51071;183.01170 1428292;184.01958 54432;196.01968 4337;197.02716 79829;198.03529 10746;211.04320 9533;225.05844 18474;239.07475 19852;253.09007 6500;267.10342 3914;289.07162 10731;325.18372 1522280
12135	norlichexanthone	6124	7.672	257.045	5126906	21390770	[M-H]-	257.046	C14H10O5	Xanthones	AQZHBCDRWFMXIN-UHFFFAOYSA-N	O=C1C=2C(O)=CC(O)=CC2OC3=CC(O)=CC(=C13)C	1	0.51	0.71	0.81	3	0.67	1.49	68.23	257.04507 5379064;258.04974 815618	59.01376 62520;65.00312 24579;68.51779 3668;73.02947 9819;103.05516 19803;105.03452 13037;115.05517 12399;119.05005 10765;119.49078 3494;121.06531 4093;121.64236 3929;127.05480 3495;129.07080 5540;130.04208 13711;131.04999 11358;141.07094 3254;143.04977 13910;144.05843 5077;145.06602 16553;146.03685 7777;147.04486 90438;154.04189 4419;156.05779 13159;157.06543 29795;158.03697 9441;159.04510 46837…
4625	4,4'-Sulfonylbis[2-(prop-2-en-1-yl)phenol]	2984	3.759	329.087	5063899	21235286	[M-H]-	329.085	C18H18O4S	Benzenesulfonyl compounds	MTMKZABGIQJAEX-UHFFFAOYSA-N	OC1=C(CC=C)C=C(C=C1)S(=O)(=O)C1=CC(CC=C)=C(O)C=C1	0.98	0.01	0.02	0.75	1	1	0.93	96.62	329.08704 5588213;330.09170 750403	55.01900 5019;57.03443 22773;59.01381 22148;59.66624 2729;65.00318 9231;65.03934 3024;67.01881 4570;68.99820 3786;69.03455 14317;71.01354 3984;71.05025 5515;79.01861 7552;80.02677 11645;81.03448 125331;83.01371 109659;83.05009 4384;85.02934 5819;91.05518 4408;93.03435 18161;94.04261 3419;95.01369 11791;95.05005 210046;97.02932 40181;99.04501 43008;100.92494 2583;105.03438 6411;107.01303 5952;107.…
11213	3-(2,6-dihydroxyphenyl)-4-hydroxy-6-methyl-3H-2-benzofuran-1-one	5759	7.216	271.061	4867141	21144066	[M-H]-	271.061	C15H12O5	Benzofuranones	GYCHRCQMZRMPJA-UHFFFAOYSA-N	O=C1OC(C=2C(O)=CC=CC2O)C3=C(O)C=C(C=C13)C	1	0.17	0.33	0.69	11	0.55	1.07	126.27	271.06067 5336856;272.06534 878999	57.03430 8144;59.01370 14372;59.47702 3650;63.02386 7500;65.00319 24005;71.13467 4022;73.02923 10205;84.62628 3633;89.03947 8087;93.03436 34533;93.50350 3440;95.01381 3514;115.05525 24882;116.02538 4098;117.03442 39162;119.04993 14856;121.02921 4180;125.02459 22884;127.05424 5561;131.04935 3608;132.02110 5180;133.02898 8240;137.02461 3372;139.05467 6338;141.07039 5125;142.04182 5509;143.05000 164…
1613	2-OXOADIPATE	969	1.246	159.029	6222309	21052745	[M-H]-	159.03	C6H8O5	Medium-chain keto acids and derivatives	FGSBNBBHOZHUBO-UHFFFAOYSA-N	C(CC(=O)C(=O)O)CC(=O)O	1	0.13	0.15	0.53	5	0.8	0.95	215.15	159.02945 7562950;160.03412 399048	41.00323 61561;43.01886 23634;43.21099 3761;44.99806 4944;51.02400 12121;55.01896 28651;57.03447 401839;59.01373 79450;63.55242 4397;67.01888 14916;69.03443 176904;71.01383 12930;71.05014 4844;72.99299 9642;73.02962 11367;75.00925 4324;83.01407 6291;85.02937 61057;97.02929 432206;99.00868 43255;101.02443 13334;113.02414 18537;115.03980 30275;129.77261 3974;141.01939 4693;159.02965 43611
14199	Biochanin A	7269	9.153	283.061	4643945	20996122	[M-H]-	283.061	C16H12O5	Isoflavone O-glycosides	WUADCCWRTIWANL-UHFFFAOYSA-N	COC1=CC=C(C=C1)C1=COC2=C(C(O)=CC(O)=C2)C1=O	1	0.8	0.93	0.91	21	0.86	1.81	75.66	283.06055 4850714;284.06521 764422	56.94962 2635;63.02391 19141;65.00313 21578;72.60522 2418;73.27897 2571;76.03193 2637;79.95691 4125;83.01349 7815;91.01878 20328;104.02650 31661;107.01374 11351;117.03426 8826;123.04539 3711;130.04207 4966;132.02139 99856;134.03673 8514;135.00882 14829;139.05319 3226;142.04234 4411;143.04985 5255;147.00822 3172;151.00267 8223;154.04221 8396;155.05006 4278;166.04161 4251;167.04991 44493;169.02995 …
3158	maesopsin	1974	2.471	287.055	3515373	20675410	[M-H]-	287.056	C15H12O6	Auronols	LOFYFDPXORJJEE-UHFFFAOYSA-N	O=C1C=2C(O)=CC(O)=CC2OC1(O)CC3=CC=C(O)C=C3	1	0.26	0.22	0.81	15	0.73	1.13	79.21	287.05539 3662625;288.06006 722951	57.03448 109982;69.03438 5015;81.03429 4726;83.01382 22245;89.03926 2899;93.03432 12562;102.96059 2611;105.03379 3147;107.01326 3831;108.02122 2921;109.02892 7916;111.00846 5231;117.03391 4970;119.04984 7946;120.02089 4514;121.02903 14233;123.04438 5789;124.01600 4917;125.02416 304541;129.03398 5961;129.45244 2985;130.04231 4443;131.04977 19447;132.02097 6124;132.33737 2598;133.02922 24871;134.03…
16242	4-[5-[[4-[5-[acetyl(hydroxy)amino]pentylamino]-4-oxobutanoyl]-hydroxyamino]pentylamino]-4-oxobutanoic acid	9184	11.596	459.251	1593529	20260919	[M-H]-	459.246	C20H36N4O8	N-acyl amines	VJQANBSDAGCDJE-UHFFFAOYSA-N	O=C(O)CCC(O)=NCCCCCN(O)C(=O)CCC(O)=NCCCCCN(O)C(=O)C	0.9	0	0	0.17	2	0.5	0.59	34.82	459.25058 1640686;460.25525 500281	59.01360 9011;60.42302 2511;61.98800 3023;75.66380 2466;78.95895 86599;87.04503 2589;119.27431 2791;125.00075 27431;152.99545 25733;158.99136 2447;181.02679 47629;199.03777 12656;275.05399 3498;277.21683 373718;459.25089 253557;459.32535 11755
9803	(9S,13S,16S)-d10-12-PhytoF[12S,15S]	5289	6.603	343.212	2884754	20238105	[M-H]-	343.212	C18H32O6	Oxidized fatty acids	BHWUKOCNOLCGLB-UHFFFAOYNA-N	O=C(O)CCCCCCCC(O)C=CC1OC(CC1(O))C(O)CC	1	0.3	0.62	0.74	10	0.6	1.31	25.21	343.21152 3107602;344.21619 544583	55.01885 5887;57.03437 18377;58.00566 2922;59.01373 170560;65.03937 2931;69.03455 8504;71.01359 6563;71.05007 6265;73.62336 2695;80.02646 5905;81.03425 6789;83.01391 5389;83.05004 21207;84.02151 35429;85.02925 14166;85.06589 6131;87.04480 7086;93.03456 5461;95.04996 30889;97.02908 9931;97.06553 15039;97.14371 2495;106.04229 4303;109.02940 28888;113.06052 6752;121.02914 6555;122.03713 5664;123.044…
7974	NCGC00380511	4584	5.696	523.217	5062124	20170706	[M-H]-	523.219	C26H36O11	Fatty acyl glycosides of mono- and disaccharides	CBGLETFGTARBGG-UHFFFAOYSA-N	CC(CCC1\C(=C/C(=O)CC1(C)C)C)OC2OC(COC(=O)C3=CC(=C(O)C(=C3)O)O)C(O)C(O)C2O	0.99	0.35	0.5	0.69	17	0.41	1.22	143.52	523.21710 5499128;524.22177 1501203	57.03444 24045;58.85210 4274;59.01374 658458;61.30322 4577;66.58730 4349;69.03410 8025;71.01373 399685;72.99341 7466;73.02939 108276;75.00874 7450;79.63658 3864;83.01373 91444;85.02937 195632;86.00076 10643;87.00871 33977;89.02424 194177;93.03458 7595;95.01359 38055;97.02916 8498;99.00852 27144;101.02421 323920;109.02921 73426;111.00890 17640;111.04517 5439;113.02423 138765;115.03978 7996;119.034…
15600	LPC 18:3	8459	10.687	562.314	4291183	19859549	[M+HCOO]-	562.313	C26H48NO7P	Lipids	WKQNRCYKYCKESD-UHFFFAOYNA-N	O=C(OCC(O)COP(=O)([O-])OCC[N+](C)(C)C)CCCCCCCC=CCC=CCC=CCC	1	0.75	0.95	0.83	5	0.6	1.72	129.67	562.31372 4491150;563.31839 1207484	61.98782 9043;78.95888 96087;97.34053 3044;152.98085 4496;152.99533 59530;168.04254 32931;206.99371 3929;213.01558 12478;224.06883 132615;233.22614 4357;242.07904 30131;259.20734 5012;277.21652 1177692;431.22382 4171;502.29233 1269077;503.23920 7249;562.31415 189312
2519	2,5-dihydroxybenzoate 5-O-beta-D-glucoside	1504	1.877	315.071	3696853	19772061	[M-H]-	315.071	C13H16O9	Phenolic glycosides	CBTFERBMQQAROP-UHFFFAOYNA-N	O=C(O)C2=CC(OC1OC(CO)C(O)C(O)C1(O))=CC=C2(O)	1	0.79	0.89	0.88	7	0.86	1.77	146.21	315.07144 3909238;316.07611 533249	59.01370 9686;71.01382 12072;73.02923 4009;81.03453 9177;85.02927 6910;92.44926 2804;93.03457 4213;101.02435 5572;108.02148 1069178;109.02927 200809;113.02393 6324;121.02955 3768;123.04493 4897;133.02948 3689;151.03970 10038;152.01125 347149;152.32355 3363;153.01903 158750;163.03952 9855;165.01927 17686;176.33974 3031;225.03929 7262;234.70656 3664;315.07153 503151
7972	(-)-Podophyllotoxin	4584	5.696	459.129	5421950	19721877	[M+HCOO]-	459.13	C22H22O8	Podophyllotoxins	YJGVMLPVUAXIQN-UHFFFAOYNA-N	COC1=CC(=CC(OC)=C1OC)C1C2C(COC2=O)C(O)C2=CC3=C(OCO3)C=C12	1	0.28	0.34	0.75	1	1	1.22	118.29	459.12878 5971672;460.13345 1588065	54.71330 3843;58.75753 4395;59.01363 5850;81.03429 6405;83.01358 7853;88.40695 4261;92.74953 4790;99.86846 4163;105.03439 4179;107.01397 5408;119.05017 10595;121.02938 15491;123.04475 5811;125.02421 12197;133.06622 5334;137.06058 7704;147.04524 10821;149.02446 35104;161.02498 7826;161.06035 47721;163.00304 4833;163.03970 41545;165.01843 9586;177.05536 5762;179.03497 10238;189.05528 19233;190.0268…
1705	Lipoic acid reduced	1009	1.29	207.05	3615045	19043104	[M-H]-	207.052	C8H16O2S2	Medium-chain fatty acids	IZFHEQBZOYJLPK-UHFFFAOYSA-N	OC(=O)CCCCC(S)CCS	0.99	0.05	0.14	0.53	3	0.33	0.82	9.75	207.05043 3478362;208.05510 416309	57.85744 2430;57.95037 2362;59.01387 8896;71.01379 6737;73.02936 4317;89.02422 2913;96.78500 2085;99.00877 3555;101.02396 3783;108.02221 5482;109.02957 7831;122.03733 4114;123.04483 12950;124.59368 2361;140.41385 2587;143.03467 2485;145.02905 3237;163.04059 4066;207.06644 7452
2004	2-Hydroxyisobutyric acid	1249	1.569	103.04	5070414	19037462	[M-H]-	103.04	C4H8O3	Alpha hydroxy acids and derivatives	BWLBGMIXKSTLSX-UHFFFAOYSA-N	O=C(O)C(O)(C)C	1	0.77	0.64	0.88	2	1	1.67	132.33	103.03983 5477666;104.04450 261000	41.00323 43888;52.99566 3114;55.01890 4981;55.57090 3194;57.03449 238022;59.01375 41773;73.02947 8440;85.02947 4633;101.81094 2977;103.04022 12933
8132	Hydroxysebacic acid	4659	5.791	217.108	5090546	18911718	[M-H]-	217.108	C10H18O5	Organic acids	OQYZCCKCJQWHIE-UHFFFAOYNA-N	O=C(O)CCCCCCC(O)CC(=O)O	1	0.51	0.51	0.83	4	0.75	1.41	140.12	217.10765 5927076;218.11232 669510	49.34388 2873;59.01374 2827;67.01873 3599;99.94500 2686;108.02116 5495;108.93636 2552;109.02925 24440;115.05511 3940;125.09752 4136;127.11223 6350;137.09685 12762;143.05013 6327;143.85735 3139;153.09137 3140;155.10753 194362;159.04485 5477;161.06001 10395;171.10234 253782;174.03284 4095;181.08640 3994;187.03925 6225;189.05533 16438;199.04045 7439;199.09726 26203;200.04730 5129;216.04263 6538;217.…
15807	9-HODE	8704	10.995	295.227	2493140	18882768	[M-H]-	295.228	C18H32O3	Lineolic acids and derivatives	NPDSHTNEKLQQIJ-ZJHFMPGASA-N	CCCCC\C=C/C=C/C(O)CCCCCCCC(O)=O	1	0.69	0.7	0.88	3	1	1.65	55.68	295.22714 2697096;296.23181 481781	54.17950 2490;61.34456 2465;71.38153 2486;83.38715 2689;102.97202 2410;109.10229 5195;130.89102 2694;171.10179 15129;183.13821 7021;185.11790 115897;223.17027 17285;225.15068 4531;277.21667 49690;295.22714 313082
11300	9-methanesulfinylnonanoic acid; PlaSMA ID-314	5794	7.259	219.102	2438090	18576907	[M-H]-	219.105	C10H20O3S	Glucosinolate breakdown metabolites	XZYIQKMSOAQJCG-UHFFFAOYNA-N	O=C(O)CCCCCCCCS(=O)C	0.96	0	0.01	0.23	2	0.5	0.65	23.14	219.10216 2488664;220.10683 800963	54.73645 2531;57.03454 17868;58.00583 9019;67.01888 22505;71.05016 8508;85.02960 16104;87.00861 76892;87.04503 27494;89.03970 4799;91.05528 32686;101.06066 168148;111.00862 156420;113.06047 6853;117.03443 462621;119.05012 7739;122.02124 2427;122.03322 2573;128.04794 12536;130.04214 3062;131.04948 4549;140.14990 2585;149.06076 17281;157.05005 11405;173.09666 6078;187.51068 2979;191.03433 8332;191.…
11779	[(3aR,4R,5R,6E,9Z,11aR)-4-hydroxy-6,10-dimethyl-3-methylidene-2,8-dioxo-4,5,11,11a-tetrahydro-3aH-cyclodeca[b]furan-5-yl] (Z)-2-methylbut-2-enoate	5979	7.494	359.149	3615687	18066490	[M-H]-	359.15	C20H24O6	Germacranolides and derivatives	BIHIEAXOTSXYAE-UGCGOONYSA-N	O=C(OC1C(=CC(=O)C=C(C)CC2OC(=O)C(=C)C2C1O)C)C(=CC)C	0.99	0	0	0.08	8	0.25	0.57	102.9	359.14893 3726443;360.15359 846407	57.03456 13255;59.01368 10782;69.03444 10828;76.16099 3166;80.02666 9017;81.03455 22204;83.01374 35604;93.03465 22221;95.01373 5093;95.05022 22282;96.02160 6080;96.58320 2791;97.02931 45801;105.03469 7847;107.04979 3829;108.02182 13416;109.02932 270558;110.03728 3114;111.08144 25996;112.87103 2638;117.03470 7365;120.05711 3176;121.02924 33504;122.03725 37994;123.00902 4893;123.04496 192539;124.01…
15750	LPA(14:0)	8639	10.911	381.203	2230067	18037856	[M-H]-	381.205	C17H35O7P	1-acylglycerol-3-phosphates	FAZBDRGXCKPVJU-MRXNPFEDSA-N	CCCCCCCCCCCCCC(=O)OCC(O)COP(O)(O)=O	0.99	0.91	0.83	0.92	4	1	1.84	76.15	381.20340 2360896;382.20807 423481	66.78173 3550;70.52847 2634;78.95886 671810;96.96934 53867;110.70800 3543;150.98007 12763;152.99545 775494;157.96396 2738;165.38094 2679;171.00594 21626;227.20096 23158;257.01068 3034;300.99850 46158;313.16864 8239;358.54004 3072;381.20346 185662
3196	Catechin 7-O-apiofuranoside	2004	2.51	467.118	1763908	17946606	[M+HCOO]-	467.12	C20H22O10	Catechins	OZEIRJMOKXRLCR-AXDKOMKPSA-N	OC[C@@]1(O)CO[C@@H](OC2=CC(O)=C3C[C@H](O)[C@H](OC3=C2)C4=CC(O)=C(O)C=C4)[C@@H]1O	0.99	0.03	0.03	0.3	12	0.42	0.7	39.65	467.11816 1865647;468.12283 478760	57.03434 5357;61.37227 2498;69.03525 2927;71.01368 15002;72.99297 7420;81.03457 4262;83.01363 10725;86.30314 2575;87.00857 5754;89.02424 90957;89.03082 5461;95.01414 5776;97.02955 8668;99.00848 16253;99.04585 4145;100.02299 3529;102.19674 2943;109.02935 34184;111.00840 21750;114.32230 2959;121.02939 8314;123.04493 15914;125.02417 68691;125.03513 4550;137.02399 19634;139.00327 31503;139.03986 6988…
13856	Bilirubin	7054	8.875	583.29	2928941	17938433	[M-H]-	583.294	C33H36N4O6	Bilirubins	BPYKTIZUTYGOLE-IFADSCNNSA-N	O=C(O)CCC1=C(NC(C=C2N=C(O)C(=C2C=C)C)=C1C)CC=3NC(C=C4N=C(O)C(C=C)=C4C)=C(C3CCC(=O)O)C	0.95	0.01	0	0.75	1	1	0.89	27.84	583.29041 3171263;584.29507 1149110	61.98828 10038;78.95900 5578;83.01372 16980;83.05008 3042;95.04983 3496;97.02937 24337;105.69050 3030;108.02204 4857;109.02941 71026;121.02922 16247;122.03721 46529;123.04494 91152;124.01636 5160;125.01359 5720;125.02420 46522;135.04500 11793;136.01651 10321;137.02423 61459;138.03221 28476;139.03976 15324;139.11308 12513;145.02914 3959;146.03690 5235;149.02451 44317;149.06082 4081;150.03200 6732;…
16078	alpha-15(16)-EpODE	9014	11.386	293.212	5065324	17929278	[M-H]-	293.212	C18H30O3	Long-chain fatty acids	HKSDVVJONLXYKL-UHFFFAOYSA-N	O=C(O)CCCCCCCC=CCC=CCC1OC1(CC)	1	0.63	0.76	0.81	2	0.5	1.55	523.24	293.21164 5131148;294.21631 1019707	50.17982 2368;57.03453 37186;59.01380 15149;64.88113 2607;79.95730 3401;85.06596 3831;96.95996 38862;97.06525 4299;99.08147 4328;109.06572 3289;113.09702 76667;113.10704 4858;115.04017 3718;139.11263 5729;167.10771 14983;177.12903 3831;179.10760 16716;185.11835 4009;195.13914 14446;203.10815 5591;238.45114 2917;249.22150 20761;273.20642 2697;275.20172 6362;293.17999 32185;293.21188 814500
1468	Malonate	804	1.048	103.003	4237399	17648396	[M-H]-	103.004	C3H4O4	Dicarboxylic acids and derivatives	OFOBLEOULBTSOW-UHFFFAOYSA-N	OC(=O)CC(O)=O	1	0.51	0.47	0.68	4	0.25	1.26	164.4	103.00340 4654334;104.00807 155806	41.00322 119201;52.85514 3133;59.01369 156536;87.76447 3828
9561	Propyl gallate	5199	6.487	211.061	4122952	17174610	[M-H]-	211.061	C10H12O5	Galloyl esters	ZTHYODDOHIVTJV-UHFFFAOYSA-N	CCCOC(=O)C1=CC(O)=C(O)C(O)=C1	1	0.39	0.48	0.66	9	1	1.32	87.38	211.06079 4348886;212.06546 579339	49.00827 6382;51.02396 3627;57.03445 10667;62.01607 6210;63.02384 12087;65.00321 54441;67.01881 11340;69.03461 12450;78.01099 287906;79.01882 7267;81.03443 11539;81.07456 2500;83.01375 42805;95.01363 12717;97.02930 7830;105.03451 15924;106.00588 14534;107.01372 15144;110.29614 2777;111.00851 2709;123.00842 27003;123.04521 5960;124.01641 572842;125.02423 94094;136.98869 3410;139.00412 3334;140.011…
10582	6'-(p-Hydroxybenzoyl)mussaenosidic acid	5524	6.91	495.15	4722348	17132655	[M-H]-	495.151	C23H28O12	Iridoid O-glycosides	IUXOFSAPFXGQID-KLZCBZFCSA-N	O=C(O)C1=COC(OC2OC(COC(=O)C3=CC=C(O)C=C3)C(O)C(O)C2O)C4C1CCC4(O)C	0.99	0.01	0.02	0.72	2	1	0.92	131.21	495.14975 5400504;496.15442 1488688	54.82266 2492;58.25268 2442;59.01360 5929;67.99184 3165;75.31274 2811;83.01379 17018;84.43534 3245;93.03433 36313;101.02427 3672;109.02923 5380;116.07723 2552;119.04938 3327;123.04530 4464;125.02425 7862;137.02463 5543;139.03951 11617;144.20346 2698;149.02351 3432;152.01146 11321;165.01889 10811;166.02701 51331;169.01326 6343;177.01892 7589;177.05447 3586;178.02689 7051;181.05025 469233;189.05626…
13647	CAPERATIC ACID	6924	8.707	401.253	2141612	17011068	[M-H]-	401.254	C21H38O7	Tricarboxylic acids and derivatives	HMJJWFFZRCLIDN-UHFFFAOYSA-N	O=C(OC)CC(O)(C(=O)O)C(C(=O)O)CCCCCCCCCCCCCC	0.99	0	0	0.38	6	0.5	0.71	33.14	401.25345 2038765;402.25812 456816	57.03453 4518;59.01381 49782;65.29906 2672;71.01367 9297;73.02957 4071;76.77085 3038;81.03430 3416;87.00896 6735;89.02427 1103923;91.03950 3708;95.05025 6518;99.00806 3165;99.08176 8183;108.02175 4422;109.01994 4575;109.02934 70730;121.02924 20762;121.06537 6730;122.03708 4484;123.04497 95792;125.02468 3752;125.09663 4652;133.06433 3104;133.70468 3347;134.40343 2976;135.04536 4818;139.11302 9000;…
9264	(2R,3R)-2-(3,4-dihydroxyphenyl)-3,5-dihydroxy-7-methoxy-2,3-dihydrochromen-4-one	5104	6.363	317.066	4525656	16990433	[M-H]-	317.067	C16H14O7	7-O-methylated flavonoids	MRPJBTFHICBFNE-JKSUJKDBSA-N	O=C1C2=C(O)C=C(OC)C=C2OC(C3=CC=C(O)C(O)=C3)C1O	1	0.19	0.13	0.77	19	0.95	1.07	71.99	317.06610 4969200;318.07077 738483	55.01889 7717;57.03450 55388;59.01375 46517;63.02388 16916;65.00319 36462;67.01881 28938;68.99815 102694;69.03444 30160;77.03951 4270;79.01888 7100;80.02690 5230;81.03455 25142;83.01379 94024;83.04972 4066;85.02937 12994;93.03447 37676;95.01366 6683;95.04996 21719;96.02189 21250;97.02934 100803;99.00872 4364;99.08111 4162;104.05814 3466;104.89912 3401;105.03448 5882;107.01392 16106;108.02154 2659…
13864	luteolin 4'-O-glucoside	7059	8.882	447.133	3663713	16936186	[M-H]-	447.137	C21H20O11	Flavonoid O-glycosides	UHNXUSWGOJMEFO-QNDFHXLGSA-N	O=C1C=C(OC=2C=C(O)C=C(O)C12)C=3C=CC(OC4OC(CO)C(O)C(O)C4O)=C(O)C3	0.93	0	0	0.75	1	1	0.88	58.76	447.13318 3811812;448.13785 859538	59.01379 8266;61.98820 5308;62.96397 15394;63.05017 2966;71.01392 5553;78.95892 547629;86.80346 3134;89.02374 3436;96.96947 49912;103.13297 2732;149.00064 366088;151.01578 3830;152.99561 20556;158.92477 29083;162.03215 4542;179.01074 49255;205.15948 31205;215.88913 3190;240.96730 5617;252.67151 2872;267.11810 6969;271.07101 3241;285.15533 3636;327.21829 6068;331.24808 9078;347.08093 10396;367.166…
2078	Tiglate	1294	1.624	99.0449	3239507	16902737	[M-H]-	99.0452	C5H8O2	Methyl-branched fatty acids	UIERETOOQGIECD-ONEGZZNKSA-N	CC=C(C)C(O)=O	1	0.06	0.07	0.73	3	0.33	0.86	129.23	99.04491 3484287;100.04957 135096	41.00330 9376;49.37967 2433;52.31825 2170;54.40589 2398;55.01894 6922;57.71101 2335;59.24591 2280;60.87445 2319;71.01363 3192;75.08882 2350;81.95305 6773;91.87468 2377;98.95589 8995;99.00885 3526
11532	9-Oxononanoic acid	5874	7.359	171.102	3770201	16890058	[M-H]-	171.103	C9H16O3	Medium-chain fatty acids	WLGDDELKYAWBBL-UHFFFAOYSA-N	O=CCCCCCCCC(=O)O	1	0.38	0.46	0.47	9	0.67	1.19	139.17	171.10233 3903598;172.10699 388730	42.04221 2611;42.71098 2304;55.01886 20251;57.03453 22965;59.01387 2556;69.03455 3890;71.01402 2953;71.05012 39276;71.05452 3426;83.05029 10015;97.06561 4507;99.08138 165825;122.66792 2223;125.09707 51565;125.10878 3115;127.11269 27540;153.09157 4406;171.10257 6629
5087	verproside	3294	4.119	497.129	4360007	16727294	[M-H]-	497.13	C22H26O13	Glycosyl compounds	DBUOUVZMYWYRRI-YWEKDMGLSA-N	O=C(OC1C2OC2(CO)C3C(OC=CC13)OC4OC(CO)C(O)C(O)C4O)C5=CC=C(O)C(O)=C5	0.99	0.01	0.01	0.75	1	1	0.92	110.52	497.12869 4847038;498.13336 1313879	57.04294 2737;61.98841 9605;83.01364 3644;83.56130 2750;88.33016 2718;91.55322 2480;97.02958 6449;109.02946 18957;115.07436 2699;121.02950 6337;123.04503 19907;125.02412 12918;135.04509 3231;137.02409 3990;137.05992 5988;139.04123 3248;149.02461 12771;151.03949 14795;152.90843 2793;159.04475 3528;161.02446 5740;162.03154 5272;163.03918 7193;165.05548 9706;167.03413 12503;175.04074 4320;175.06068 …
13424	(Z)-2-octylpent-2-enedioic acid	6804	8.553	241.144	3189945	16638620	[M-H]-	241.145	C13H22O4	Medium-chain fatty acids	NIXDINZDFZJZHG-LUAWRHEFSA-N	O=C(O)C(=CCC(=O)O)CCCCCCCC	1	0.14	0.13	0.78	2	0.5	0.98	45.15	241.14410 3544084;242.14877 443651	57.03453 10155;59.01377 5360;71.05012 8707;79.95729 16558;85.06585 3416;86.77467 2504;97.06516 3568;107.68719 2754;125.09631 2610;167.22740 2303;179.14386 127264;184.00153 4717;195.13831 3926;197.15442 85181;204.87914 3135;223.13358 143526;241.07402 13249;241.14430 118823
4123	austadiol	2584	3.244	235.061	2188085	16624281	[M-H]-	235.061	C12H12O5	Azaphilones	QVMUHZHZYCDMAI-RYUDHWBXSA-N	O=CC=1C(=O)C(O)(C)C(O)C2=COC(=CC12)C	1	0.53	0.68	0.74	18	0.67	1.46	112.78	235.06064 2385982;236.06531 243994	59.01374 7600;61.97704 2329;84.40022 2423;91.05544 4274;98.97099 2502;101.03959 8923;105.03449 2761;119.05027 30832;121.02929 2981;129.03450 18299;130.04199 5418;131.05052 3035;134.03722 3515;135.04475 13010;136.05304 6097;144.55319 2703;145.02988 13570;146.03719 10128;147.04489 87137;149.06079 6131;157.02946 7523;158.03706 10772;163.03976 10404;163.41032 2328;164.04736 2504;173.02429 29497;174.0…
1364	L-GULONOLACTONE	754	0.988	177.04	4149721	16574445	[M-H]-	177.04	C6H10O6	Gamma butyrolactones	SXZYCXMUPBBULW-UHFFFAOYSA-N	C(C(C1C(C(C(=O)O1)O)O)O)O	1	0.58	0.71	0.61	37	0.46	1.42	79.73	177.03996 4627883;178.04463 304633	41.00320 42464;43.01890 22029;44.99814 18695;49.00831 3232;51.02396 9208;53.00327 6817;55.01893 17983;57.03442 67465;57.03777 4444;59.01371 179141;61.63770 2716;67.01897 3423;68.99809 7340;69.03449 2658;71.01373 105928;72.99294 8215;73.02953 7386;75.00858 22180;78.26956 2467;78.95884 4473;83.01373 9423;85.02924 32749;87.00857 67836;89.02412 16411;94.99310 2944;97.02927 3292;99.00846 53160;111.008…
6473	5,9-dihydroxy-7-(hydroxymethyl)-5,7-dimethyl-4,5a,6,8,8a,9-hexahydro-1H-azuleno[5,6-c]furan-3-one	4009	4.983	281.139	4489724	16482574	[M-H]-	281.139	C15H22O5	Terpene lactones	DBKIEMOKQWYZOA-UHFFFAOYSA-N	O=C1OCC2=C1CC(O)(C)C3CC(C)(CO)CC3C2O	1	0.25	0.45	0.83	6	0.67	1.24	120.69	281.13879 4809198;282.14346 736093	53.60712 3254;55.01882 17556;57.03448 111745;59.01378 36877;64.47712 3168;65.03938 16166;69.03451 9006;71.05038 8386;80.02638 3888;83.05008 65142;87.00851 61975;93.03451 5354;95.04999 12816;97.06563 3575;98.03728 3534;107.04946 5116;107.08659 4224;108.02146 3495;109.06555 7149;111.04510 12501;111.08140 12118;119.08660 5850;121.06567 33871;122.03740 11050;123.08127 97032;124.05258 10297;129.07068 …
13388	Mycophenolic Acid	6769	8.507	319.118	3943786	16436459	[M-H]-	319.119	C17H20O6	Phthalides	HPNSFSBZBAHARI-RUDMXATFSA-N	O=C1OCC2=C1C(O)=C(C(OC)=C2C)CC=C(C)CCC(=O)O	1	0.68	0.8	0.93	13	1	1.72	60.49	319.11819 4376185;320.12286 826704	53.93280 2500;59.01380 10522;60.55960 2621;62.41447 2487;67.01887 4043;69.14756 2505;73.02928 4147;79.05553 2821;81.03467 4012;91.05523 3926;93.03423 4564;95.04996 11873;103.05489 3359;105.07117 4504;107.05014 12095;117.07056 3993;119.05047 16223;121.06554 6549;123.04465 2810;131.05000 7555;133.06544 18222;135.04492 19244;146.03677 3145;147.04460 15570;148.05290 7306;149.06064 5668;158.03648 4185…
1450	6-Phosphogluconic acid	789	1.03	275.021	4247627	16378180	[M-H]-	275.017	C6H13O10P	Monosaccharide phosphates	BIRSGZKFKXLSJQ-SQOUGZDYSA-N	C(C(C(C(C(C(=O)O)O)O)O)O)OP(=O)(O)O	0.94	0.22	0.32	0.75	1	1	1.16	99.77	275.02084 5433278;276.02551 338606	54.53595 2582;54.83789 2687;61.01012 84441;66.49335 2873;71.01370 473552;72.99335 3454;92.93204 3136;96.44328 2836;96.95989 12709;96.99350 7045;97.01000 3775;115.00342 594320;116.00718 6207;133.01392 5094;158.01366 6396;159.01013 452541;214.25485 2647;257.01068 5646;275.02106 483043
7497	dihydroferulic acid	4424	5.492	195.066	2401386	16344194	[M-H]-	195.066	C10H12O4	Phenylpropanoic acids	BOLQJTPHPSDZHR-UHFFFAOYSA-N	O=C(O)CCC1=CC=C(O)C(OC)=C1	1	0.58	0.62	0.88	7	0.86	1.54	66.7	195.06592 2649210;196.07059 208946	47.74385 2471;48.33475 2282;53.03775 2675;59.01379 18545;65.00322 20953;65.03951 2758;77.86846 2378;91.01861 3472;93.03442 37106;94.00623 2784;96.92440 2552;107.05025 6772;108.02180 12309;111.04527 4738;119.05036 18419;121.02938 83942;122.03748 5190;123.04520 4333;134.03734 4041;135.04488 32862;136.05275 163844;137.99602 5024;150.03226 25019;151.03986 3212;165.05592 8983;167.03438 13899;180.04198…
10347	Eriodictyol	5459	6.83	287.056	3826940	16149693	[M-H]-	287.056	C15H12O6	Flavanones	SBHXYTNGIZCORC-ZDUSSCGKSA-N	Oc(c3)c(O)cc(c3)[C@H](C1)Oc(c2)c(c(O)cc(O)2)C(=O)1	1	0.82	0.85	0.92	6	1	1.81	72.57	287.05554 4254676;288.06021 641691	55.20215 2909;57.03446 12818;59.01379 8575;63.02394 70471;65.00321 241144;73.86282 3184;76.79867 3062;79.05459 3185;80.58020 2977;81.03461 3534;83.01378 77598;89.02434 3831;89.03926 13850;91.05492 6346;93.03487 3920;106.04208 8360;107.01376 109678;107.04317 2689;107.05032 30072;108.02115 8574;109.02946 27570;117.03435 15974;121.02927 3132;121.61516 2765;123.04468 3463;125.02399 35200;133.02911 76…
12506	Uridine	6294	7.889	243.066	3443520	16144827	[M-H]-	243.062	C9H12N2O6	Pyrimidine nucleosides	DRTQHJPVMGBUCF-XVFCMESISA-N	c1cn(c(=O)nc1O)[C@H]2[C@@H]([C@@H]([C@H](O2)CO)O)O	0.94	0.61	0.64	0.84	6	0.5	1.46	36.88	243.06577 3828529;244.07043 576075	58.10135 2807;59.01377 10105;59.92317 2565;78.91887 13435;81.44562 2434;93.03434 6671;103.77973 2540;115.05537 4950;117.03428 9689;133.02914 4932;135.04478 7315;143.04997 33135;145.02907 6664;145.06602 3512;153.03392 5078;154.04237 6024;155.05028 6221;156.05728 3126;170.03651 5250;171.04478 162394;172.05301 25298;173.06023 9746;183.04414 9841;184.05275 5212;189.05585 20209;197.06052 3083;199.0189…
4818	methyl (3R,4R,5R)-5-[(2R,3R,4S,5S,6R)-4,5-dihydroxy-6-(hydroxymethyl)-3-[(E)-3-phenylprop-2-enoyl]oxyoxan-2-yl]oxy-3,4-dihydroxycyclohexene-1-carboxylate	3069	3.857	479.155	3404437	15975614	[M-H]-	479.155	C23H28O11	Fatty acyl glycosides of mono- and disaccharides	DWQNDLRNUNNJHX-NZNOAPCVSA-N	O=C(OC1C(OC(CO)C(O)C1O)OC2CC(=CC(O)C2O)C(=O)OC)C=CC=3C=CC=CC3	1	0.1	0.75	0.17	5	0.2	1.01	54.49	479.15488 3959170;480.15954 939957	74.50417 2870;81.65395 3163;97.06588 3813;112.75126 3140;125.06126 4038;127.07626 22603;131.79626 2761;143.07115 30882;144.04561 5057;145.04865 2856;171.06674 4599;189.07645 208450
4929	Corilagin	3209	4.019	633.072	3963643	15944284	[M-H]-	633.073	C27H22O18	Hydrolyzable tannins	TUSDEZXZIZRFGC-RBDAUXOPSA-N	O[C@@H]1C2COC(=O)C3=C(C(O)=C(O)C(O)=C3)C4=C(C=C(O)C(O)=C4O)C(=O)O[C@@H]1[C@@H](O)[C@H](OC(=O)C5=CC(O)=C(O)C(O)=C5)O2	0.99	0.75	0.95	0.84	40	0.43	1.7	13.06	633.07190 4254081;634.07657 1449752	66.67650 3869;69.57822 3598;71.01382 5619;95.01380 4220;123.00861 19147;125.02411 27727;151.00305 13272;153.57980 3981;166.99814 11226;169.01379 54718;193.01389 4394;203.03510 11517;205.01379 4328;211.02440 6987;229.01349 12288;231.02979 44579;247.02486 12078;248.03215 6726;249.04005 123986;257.00916 51226;258.01227 6206;271.04395 5205;273.00284 13380;274.01151 9030;275.01926 316154;283.99719 892…
3426	Haematommic Acid, Ethyl Ester	2129	2.665	223.061	2807142	15840066	[M-H]-	223.061	C11H12O5	p-Hydroxybenzoic acid alkyl esters	HUXJGSHUVDWZAM-UHFFFAOYSA-N	O=CC1=C(O)C=C(C(C(=O)OCC)=C1O)C	1	0.09	0.15	0.47	15	0.4	0.84	76.57	223.06056 3114476;224.06523 355617	56.96721 2350;59.01369 49252;65.03973 4407;71.01376 3220;75.82477 2810;81.03450 4837;93.03468 6829;95.01358 4803;95.05019 5293;99.00860 2617;103.47807 2460;105.03497 2861;107.05009 8547;108.02154 7626;109.02947 25511;115.04121 3312;121.02929 2461;122.03702 12629;123.04485 40997;123.05521 3588;131.05005 3171;132.02112 7128;133.02905 17778;133.06563 7616;134.03752 5216;135.04498 29208;146.03644 389…
11870	Citreorosein	6014	7.539	571.087	5014293	15677520	[2M-H]-	571.088	C15H10O6	Hydroxyanthraquinones	YQHZABGPIPECSQ-UHFFFAOYSA-N	c1c(cc2c(c1O)C(=O)c1c(cc(cc1C2=O)O)O)CO	1	0.82	0.69	0.72	4	0.5	1.58	555.96	571.08734 5547080;572.09201 1896450	61.98817 10639;108.50465 3874;109.02900 5964;125.02454 10264;137.02432 4705;149.02344 3584;151.00337 10802;151.03960 7811;165.01945 7007;169.01424 6340;173.03333 3845;185.05894 5912;257.04599 6796;269.04245 3681;285.03998 716234;289.07147 10873;290.06985 4019;571.08539 6952;571.25433 14906
8633	9-(2,3-dihydroxypropoxy)-9-oxononanoic acid	4854	6.045	261.134	4225181	15527118	[M-H]-	261.135	C12H22O6	Medium-chain fatty acids	BQRISQXLSXCXSC-UHFFFAOYSA-N	O=C(O)CCCCCCCC(=O)OCC(O)CO	0.99	0.74	0.71	0.83	3	1	1.66	193.18	261.13379 4737279;262.13846 617823	57.03452 26108;59.01379 33850;59.93441 2873;69.03441 4085;75.00862 12379;79.18784 2733;80.02652 6236;91.04004 4880;95.05008 5856;97.06562 51478;109.02985 6497;113.69027 2865;121.33102 2858;123.08121 35879;125.09696 385240;143.10791 3940;164.36954 2952;169.08670 17039;187.09714 517041;207.22708 2596;247.01593 3004;261.13495 40720;261.16776 2870
5302	2,4-diacetylphloroglucinol	3444	4.302	209.045	4134922	15445241	[M-H]-	209.046	C10H10O5	Alkyl-phenylketones	PIFFQYJYNWXNGE-UHFFFAOYSA-N	O=C(C1=C(O)C=C(O)C(=C1O)C(=O)C)C	1	0.02	0.05	0.16	5	0.4	0.65	83.49	209.04501 4673702;210.04968 521756	55.01883 7554;65.00323 8311;65.03998 4269;69.44072 3090;74.17403 3553;75.64559 3410;81.03450 10335;86.26834 3096;86.61184 3230;91.01872 20292;99.00859 26387;108.02152 444938;109.02932 497001;111.00854 3068;115.82829 2836;118.66849 3146;119.04984 4300;122.03737 3885;136.01622 19938;147.04480 12536;165.05539 181044;167.45384 3249;196.95473 3129;209.04581 12122
14405	11A-Acetoxyprogesterone	7444	9.379	371.243	2377434	15331091	[M-H]-	371.247	C23H32O4	Gluco/mineralocorticoids, progestogins and derivatives	IWRPVTXREVYBHT-QHXXRISESA-N	O=C(OC1CC2(C)C(C(=O)C)CCC2C3CCC4=CC(=O)CCC4(C)C13)C	0.9	0.02	0.02	0.77	2	0.5	0.81	51.83	371.24265 2448938;372.24731 507602	57.03459 3690;59.01373 425609;60.41348 2838;64.53378 2604;73.48376 2710;99.08125 8880;113.09676 4906;125.09711 3902;129.09187 7517;145.64648 2419;157.15855 2739;167.14464 3155;171.10249 10249;181.12271 11226;183.13770 12371;192.50813 2672;193.12404 6344;197.11815 7424;199.13379 6417;211.13354 105133;275.19955 2735;293.21118 16418;311.22217 268294;329.23264 21140;362.10419 2691;371.24289 252518
9220	Foramsulfuron	5079	6.332	451.102	2725863	15272147	[M-H]-	451.104	C17H20N6O7S	Pyrimidinyl-2-sulfonylureas	PXDNXJSDGQBLKS-UHFFFAOYSA-N	O=C(Nc1nc(OC)cc(OC)n1)NS(=O)(=O)c2cc(NC=O)ccc2C(=O)N(C)C	0.98	0	0	0.37	2	0.5	0.7	92.24	451.10239 2931450;452.10705 786854	53.55146 3108;57.03442 7050;61.98835 31798;62.20537 2635;64.73175 2920;65.61297 2951;67.74882 2545;81.03415 2808;83.01362 6560;93.03442 2877;95.04993 4015;105.03473 3941;106.37843 2967;109.02938 136814;111.72645 2953;117.03404 4583;119.04998 3063;119.86730 2740;121.02953 5694;122.03722 4160;123.04495 71749;125.02431 36734;133.02934 22403;135.04475 35484;137.02414 56038;139.03987 5868;142.88866 27…
11164	Lobaric Acid	5739	7.192	455.17	2914509	15138876	[M-H]-	455.172	C25H28O8	Depsides and depsidones	JHEWMLHQNRHTQX-UHFFFAOYSA-N	O=C(O)C1=C(O)C=C2OC(=O)C=3C(OC2=C1CCCCC)=CC(OC)=CC3C(=O)CCCC	0.98	0.24	0.41	0.87	2	1	1.27	93.38	455.17014 3188432;456.17480 826799	57.03444 33542;59.01381 3143;67.02814 3053;69.03455 4920;70.86243 2737;81.03419 13854;83.01369 25056;93.03455 8272;95.01396 3558;95.05005 8192;97.02922 29206;99.04517 9638;108.02180 8129;109.02927 89859;111.00854 3097;119.05066 3901;121.02929 16898;122.03710 64214;123.04495 84962;124.01630 5179;125.02417 192718;135.04465 14845;136.01509 4106;137.02412 140684;138.03218 30008;139.03914 13446;143.05…
14961	7-Deacetylkhivorin	7879	9.946	543.256	2694391	14934845	[M-H]-	543.26	C30H40O9	Limonoids	MRMHZWKIOFZZID-WNXWNNQMSA-N	O=C(OC1CC(OC(=O)C)C2(C)C(CC(O)C3(C)C2CCC4(C)C(OC(=O)C5OC543)C6=COC=C6)C1(C)C)C	0.94	0	0	0.24	5	0.2	0.58	127.29	543.25616 2780809;544.26083 768534	61.98810 4483;78.95887 161096;85.56362 2969;96.96952 48190;139.04248 3836;139.83026 2737;152.99548 354239;223.00056 11117;227.20105 624851;235.31456 2920;241.01134 251786;259.02338 6290;261.67355 3089;315.04803 85892;333.05872 3941;363.19205 15523;441.27161 3366;494.77527 3186;543.25568 966820
5258	p-coumaric acid glucoside	3414	4.265	325.092	4228961	14873551	[M-H]-	325.093	C15H18O8	Phenolic glycosides	LJFYQZQUAULRDF-FDGSXQGBSA-N	O=C(O)C=CC1=CC=C(OC2OC(CO)C(O)C(O)C2O)C=C1	1	0.04	0.06	0.51	6	0.33	0.78	280.36	325.09219 5154186;326.09686 888516	51.11133 3225;55.01878 4958;57.17251 2902;59.01374 242963;62.32101 2774;71.01373 56649;84.48671 3043;85.02935 12465;89.02435 32918;89.03932 5175;101.02425 15387;101.36422 3940;113.02442 12560;117.03438 682776;119.03500 9172;119.05010 59097;125.60612 3125;126.33265 3012;131.04980 3345;133.06587 9235;145.02922 1413075;147.87642 3009;161.06093 12537;163.03981 90597;163.05702 5989;176.03091 3300;187.…
15980	18b-glycyrrhetinic acid	8889	11.227	469.331	3084567	14830427	[M-H]-	469.332	C30H46O4	Triterpenoids	MPDGHEJMBKOTSU-AWOGJAJBSA-N	O=C(O)C1(C)CCC2(C)CCC3(C(=CC(=O)C4C5(C)CCC(O)C(C)(C)C5CCC43C)C2C1)C	1	0.48	0.45	0.79	2	1	1.39	61.86	469.33090 3490468;470.33557 1114559	50.84734 2792;64.42438 2794;66.22204 3122;75.84727 2914;84.92354 2902;140.84221 2955;152.99586 5427;241.21680 17819;289.21628 8389;392.27344 3609;393.27847 32402;407.29221 45783;409.30994 60015;421.30896 5150;423.32565 1281543;424.32831 5482;425.34131 45218;469.33093 1714494
3562	Acetanilide	2199	2.748	134.061	2334258	14786970	[M-H]-	134.061	C8H9NO	Benzene and substituted derivatives	FZERHIULMFGESH-UHFFFAOYSA-N	CC(=O)Nc(c1)cccc1	1	0	0.02	0	3	0.33	0.57	167.25	134.06084 2532694;135.06550 205776	41.00324 43103;41.99849 3998;50.00348 4806;53.80134 2186;65.03959 28416;66.03506 2304;72.01698 3358;75.02473 2946;90.03497 4842;92.05044 544202;134.04842 4827;134.06104 14161
3084	CATECHOL	1924	2.407	109.029	2308137	14725836	[M-H]-	109.029	C6H6O2	Catechols	YCIMNLLNPGFGHC-UHFFFAOYSA-N	C1=CC=C(C(=C1)O)O	1	0.85	0.9	0.91	5	1	1.84	135.26	109.02926 2197039;110.03393 121909	40.76319 2320;41.00323 34797;48.84639 2262;49.00820 3240;54.78895 2532;58.77952 2300;63.02393 4460;63.21028 2635;65.00323 33904;65.03957 6687;69.50668 2514;72.84699 2571;77.29106 2360;80.02675 5246;81.03444 46392;91.01877 59991;108.02149 282007;109.02930 607056
8130	Indolelactic acid	4659	5.791	204.066	3337167	14677466	[M-H]-	204.067	C11H11NO3	Indolyl carboxylic acids and derivatives	XGILAAMKEQUXLS-UHFFFAOYSA-N	O=C(O)C(O)CC1=CNC=2C=CC=CC21	1	0.85	0.9	0.95	9	0.89	1.84	232.16	204.06615 3673825;205.07081 449919	49.41336 2507;64.83967 2715;70.84893 2982;72.99306 45668;74.00092 6488;75.00875 10933;78.75617 2455;81.81465 2454;96.43732 2569;102.85169 2294;116.04005 5368;116.05044 95005;128.05042 43624;129.05835 7020;130.06606 58619;142.06599 55204;146.06068 6053;158.06084 196946;186.05585 60932;189.09579 2366;204.06644 59264
12479	2'-Methoxyformonetin	6274	7.864	297.076	3525040	14633739	[M-H]-	297.077	C17H14O5	4'-O-methylated isoflavonoids	SSRCYGATNWFTBJ-UHFFFAOYSA-N	O=C1C2=CC=C(O)C=C2OC=C1C=3C=CC(OC)=CC3OC	1	0.01	0.03	0.79	2	0.5	0.87	66.29	297.07639 3817490;298.08105 606871	51.12095 2851;59.01343 4501;63.02397 55015;64.31978 2633;65.00320 171765;77.03966 5321;79.01855 4810;79.05511 4288;81.03431 26168;83.00747 5068;83.01372 80016;88.55566 3458;91.05502 11224;93.03433 8252;95.05031 5500;99.06640 3505;103.05515 34840;105.03439 56752;107.01373 173571;108.02119 3054;108.99278 4744;117.03455 6882;118.04289 2887;119.05024 32543;121.02965 22757;123.04500 32999;124.01653 94…
12967	12-Hydroxy-3-dodecenoic acid	6509	8.168	213.149	2755961	14388740	[M-H]-	213.149	C12H22O3	Oxidized fatty acids	RRJILZUCEDMMNU-UHFFFAOYSA-N	O=C(O)CC=CCCCCCCCCO	1	0.81	0.85	0.89	5	0.6	1.73	81.72	213.14923 2939868;214.15390 577746	52.73816 4279;68.99577 21994;80.82595 5057;87.03533 3979;130.45845 3644;131.60220 4116;163.10989 4010;169.12300 4359;183.13864 46211;195.13821 27290;211.13394 5798;213.14931 267610
15723	Hexosyl LPE 18:2	8604	10.867	638.33	2568640	14361185	[M-H]-	638.331	C29H54NO12P	Monosaccharide phosphates	HQYLDWZNTJHJNQ-AVQMFFATSA-N	CCCCC\C=C\C\C=C\CCCCCCCC(=O)OC(CO)COP(O)(=O)OCCNC1OC(CO)C(O)C(O)C1O	0.99	0.72	0.9	0.81	9	0.67	1.69	190.14	638.32953 2673332;639.33420 866230	67.81310 3209;78.95896 66331;101.99319 3319;122.00119 5247;140.01157 32315;152.99556 173459;159.26840 2956;184.64424 3637;196.03761 204268;214.04842 38146;217.03296 3220;238.04829 23381;256.05829 4196;261.21857 3874;268.05859 58126;279.23230 1697535;280.23676 6679;280.28986 3481;297.14478 3973;415.22357 4605;433.23529 12149;476.27704 515818;518.28772 57701;548.29413 16026;598.17133 3255;638.32953…
5518	Stictic acid	3564	4.449	385.055	3282919	14351691	[M-H]-	385.057	C19H14O9	Diarylethers	SKCUFZLDTAYNBZ-UHFFFAOYSA-N	O=C(C1=C(C)C=C(OC)C(C=O)=C1O2)OC3=C2C(C4O)=C(C(O4)=O)C(O)=C3C	0.99	0.11	0.46	0.31	51	0.24	0.92	65.94	385.05530 3483966;386.05997 875298	62.59306 3462;65.00317 5859;77.03965 5179;89.03958 9318;91.01878 3372;93.03461 6594;95.05008 10119;95.73389 2766;103.05499 6647;105.03443 6897;108.02126 6217;109.02932 132546;117.03418 11861;119.04997 8443;121.02970 14097;122.03694 6880;123.04499 101990;133.02934 42580;134.03703 19674;145.02940 9831;147.04459 23040;148.01630 6014;149.02412 12057;150.03194 5971;151.03970 46717;151.06345 2750;159.0…
8625	(+)-Dihydrodehydrodiconiferyl Alcohol-9-O-Beta-D-Glucopyranoside	4849	6.037	567.207	3911438	14351199	[M+HCOO]-	567.208	C26H34O11	2-arylbenzofuran flavonoids	VTKHRLZMWODHJA-QMYUBYRNSA-N	COC1=C(O)C=CC(=C1)[C@@H]2OC3=C(C=C(CCCO)C=C3OC)[C@@H]2CO[C@@H]4O[C@H](CO)[C@@H](O)[C@H](O)[C@H]4O	1	0.55	0.73	0.77	34	0.59	1.49	139.51	567.20734 4216538;568.21200 1287365	71.01373 171812;73.02962 3740;83.01401 4679;85.02939 13141;87.00871 10430;89.02424 361653;95.01385 10945;101.02421 129405;109.02934 3408;113.01425 4040;113.02422 99387;119.03477 166135;123.04477 6151;125.02411 32708;131.03456 14641;143.03468 34592;145.02910 4707;149.04546 18040;150.93864 3419;151.03975 10268;155.85497 2986;161.02693 6196;161.04515 67956;161.06085 2553;179.05569 400770;185.51497 3…
6454	reticulol	4004	4.978	221.045	3346673	13919982	[M-H]-	221.046	C11H10O5	Isocoumarins and derivatives	LREZRXWUEZCZRU-UHFFFAOYSA-N	O=C1OC(=CC=2C=C(O)C(OC)=C(O)C12)C	1	0	0.02	0.07	3	0.33	0.59	93.98	221.04507 3549336;222.04974 547761	55.01885 117502;71.01387 3040;83.01346 2575;115.05493 7938;121.02994 3219;123.04494 3207;125.60445 2365;131.04993 37447;133.06563 381348;150.92079 2206;154.49753 2424;158.03700 2673;159.04468 38134;177.05553 5712;217.95563 2538;221.04459 6732;221.08107 3185
2663	DL-4-Hydroxy-3-methoxymandelic acid	1604	1.999	197.045	2530060	13838852	[M-H]-	197.046	C9H10O5	Methoxyphenols	CGQCWMIAEPEHNQ-UHFFFAOYSA-N	O=C(O)C(O)C1=CC=C(O)C(OC)=C1	1	0.01	0.01	0.6	3	0.67	0.82	28.91	197.04497 2758710;198.04964 265879	44.99803 12570;52.92204 2299;65.00307 4699;65.03934 3403;67.01881 4388;68.99809 3515;72.99297 156205;81.03440 4039;83.01385 6719;89.03959 5510;91.01873 3724;93.03432 6624;94.67992 2644;95.01329 2731;95.05012 5940;105.03439 3133;107.04995 6011;108.02151 9250;109.02916 25045;111.91555 2211;114.95128 5482;117.03463 3269;122.03728 10157;123.04488 106905;125.02420 8724;134.03697 18110;135.04494 142117…
6353	lumichrome	3949	4.913	241.071	3268716	13737586	[M-H]-	241.073	C12H10N4O2	Flavins	ZJTJUVIJVLLGSP-UHFFFAOYSA-N	OC=1N=C(O)C=2N=C3C=C(C(=CC3=NC2N1)C)C	0.98	0.2	0.35	0.73	3	0.33	1.06	47.18	241.07121 3657654;242.07588 520548	67.01891 2688;69.03441 9785;71.39080 2332;73.02924 8041;75.41560 2392;78.01101 124180;81.03433 4741;82.02962 2922;87.04484 5581;87.12012 2357;90.85693 2547;95.01371 5019;97.02940 4493;106.00577 8713;107.01423 4150;111.00784 3303;123.00858 11768;124.01643 319718;125.01250 3449;125.02419 67671;140.01160 4489;141.10300 2551;168.00623 51986;169.01389 79348;197.12825 9156;241.07141 242607
5906	Epigallocatechin-gallate	3689	4.597	457.076	2234715	13587762	[M-H]-	457.078	C22H18O11	Flavan-3-ols	WMBWREPUVVBILR-WIYYLYMNSA-N	O=C(OC1CC=2C(O)=CC(O)=CC2OC1C3=CC(O)=C(O)C(O)=C3)C4=CC(O)=C(O)C(O)=C4	0.99	0.77	0.7	0.86	3	1	1.68	18.11	457.07639 2498582;458.08105 489932	50.66088 2826;52.83575 2920;57.03452 26226;69.03452 5552;79.01912 4628;81.03455 21002;83.01384 5909;91.49744 2902;95.01367 3597;95.04954 3658;97.02935 12800;97.92748 3100;105.03399 7082;107.01375 10954;109.02934 5382;110.49940 2499;111.04495 9326;121.02921 2827;123.00898 9012;124.01629 18438;125.02422 764077;137.02435 28220;139.03990 16359;142.12906 3012;149.02480 7508;151.04002 4302;161.02412 67…
6714	Patulin	4099	5.095	153.019	2263469	13404189	[M-H]-	153.019	C7H6O4	Pyrans	ZRWPUFFVAOMMNM-UHFFFAOYSA-N	O=C1OC2=CCOC(O)C2=C1	1	0.21	0.28	0.59	12	0.5	1.02	59.37	153.01906 2614960;154.02373 148617	41.00326 212381;43.01893 23309;49.00829 7292;57.03451 34156;63.02393 15122;65.00319 128610;67.01884 18429;68.99815 163504;81.03452 10898;83.01382 115074;83.01894 2100;85.02921 13382;98.01258 2339;107.00427 3605;107.01375 70609;108.02161 14501;109.02940 70614;111.00826 7403;123.04485 6046;125.02434 32534;147.75208 3253;147.76622 2540;151.00356 213753;153.01917 119567;156.28148 2587
15811	10-OPDA	8709	11	291.196	2542159	13386651	[M-H]-	291.197	C18H28O3	Prostaglandins and related compounds	IYEHRWJNUWAXAD-UHFFFAOYSA-N	O=C(O)CCCCCCCC1C(=O)C=CC1(CC=CCC)	1	0.58	0.66	0.79	2	1	1.55	12.57	291.19595 2853998;292.20062 474640	57.03455 5263;59.01377 8822;71.01422 2634;71.05013 6015;79.29668 2347;79.95737 3392;83.05016 3444;85.06561 3826;95.04983 4241;97.06572 4973;106.87540 2425;111.08135 28863;113.09706 5713;121.10211 4430;125.09671 3569;126.54042 2743;135.11804 3403;137.09619 3581;145.02953 2613;147.07971 2751;167.10739 10576;177.12845 3765;179.10745 10879;185.11809 6593;186.06061 2490;193.12357 2751;195.13858 25190;…
6856	N-Acetylleucine	4159	5.168	172.097	2863650	13236487	[M-H]-	172.098	C8H15NO3	Leucine and derivatives	WXNXCEHXYPACJF-UHFFFAOYSA-N	CC(C)CC(C(=O)O)NC(=O)C	1	0.86	0.8	0.83	4	1	1.77	275.41	172.09749 2962197;173.10216 229327	41.00323 10543;41.99846 9673;58.02983 20091;80.63491 2459;82.06620 5537;89.34675 2276;128.10802 24032;130.08716 335153;143.82628 2283;149.79005 2206;159.42249 2858;172.09738 12068
16029	KOBUSONE	8964	11.322	221.154	2019895	13135020	[M-H]-	221.155	C14H22O2	Ketones	UETZJEZFLKASPR-UZWIWUQPSA-N	O=C1CCC2OC2(C)CCC3C1CC3(C)C	1	0.05	0.93	0.08	9	0.33	1.07	22.8	221.15422 2074873;222.15889 298225	55.44680 2343;59.01367 3035;135.69821 2302;188.26234 2432;189.09193 7231;201.72478 2719;205.12305 80389;206.13007 3874;221.15430 538483
10327	(5E)-2-heptyl-3,4,7-trihydroxy-2,3,4,7,8,9-hexahydrooxecin-10-one	5454	6.822	299.186	2709904	13056868	[M-H]-	299.186	C16H28O5	Oxocins	NGMQJZCKXKTQID-CSKARUKUSA-N	O=C1OC(CCCCCCC)C(O)C(O)C=CC(O)CC1	1	0.14	0.36	0.18	69	0.3	0.86	62.4	299.18585 2735496;300.19052 501737	55.01889 6212;55.04060 2665;57.03445 18280;58.00567 2981;59.01380 17932;62.98583 2882;63.52028 2365;69.03469 11978;71.01375 4687;71.05038 3332;83.01395 3528;83.04984 6106;84.02144 3037;85.02933 26521;95.05006 14005;97.06576 37901;99.08162 14037;107.47060 2478;109.06590 4631;110.03801 3181;125.06105 5803;127.11256 3739;133.02924 3128;135.08086 4661;137.09688 7548;139.07555 4032;139.11253 9747;143.…
3838	2-Furoic acid	2414	3.025	111.009	2065394	13053677	[M-H]-	111.009	C5H4O3	Furoic acids	SMNDYUVBFMFKNZ-UHFFFAOYSA-N	O=C(O)C=1OC=CC1	1	0.52	0.37	0.88	2	1	1.4	23.96	111.00854 2249467;112.01321 68598	41.00323 53720;41.99849 7841;44.26461 2445;46.74207 2782;49.00542 4126;49.00829 79809;55.01873 3930;65.00342 5485;67.01884 79155;67.56779 2176;72.76008 2483;77.43393 2080;78.95866 10683;109.35557 2433;111.00911 4914
5464	4-ACETOXYPHENOL	3549	4.43	151.04	2306835	13020027	[M-H]-	151.04	C8H8O3	Phenol esters	HBMCQTHGYMTCOF-UHFFFAOYSA-N	O=C(OC1=CC=C(O)C=C1)C	1	0.66	0.61	0.73	3	1	1.54	49.08	151.03973 2594254;152.04440 207767	40.98878 2836;41.00323 14788;55.96480 2566;59.01363 4484;62.01594 3807;63.02378 5982;65.00315 26609;71.01357 5705;83.01318 3292;91.01881 36413;98.12687 2392;108.02152 343387;109.02934 116412;111.00902 3558;122.03696 13456;123.00887 4890;123.04494 27577;124.01655 5287;136.01636 66504;151.03984 370762
4329	4-Hydroxyquinoline-2-carboxylic acid	2859	3.602	188.035	1718013	12981654	[M-H]-	188.035	C10H7NO3	Quinoline carboxylic acids	HCZHHEIFKROPDY-UHFFFAOYSA-N	O=C(O)C1=CC(=O)C=2C=CC=CC2N1	1	0.74	0.64	0.69	2	0.5	1.5	100.36	188.03482 1832732;189.03949 193301	44.51351 2157;83.15733 2125;86.65849 2214;89.30928 2479;116.05053 54382;122.86384 2274;144.04529 268924
13345	9-hydroxy-2,6,12-trimethyl-12-[2-[3,4,5-trihydroxy-6-(hydroxymethyl)oxan-2-yl]oxyethyl]-15-oxatetracyclo[8.4.1.01,10.02,7]pentadecane-6-carboxylic acid	6739	8.467	559.275	3206996	12949367	[M+HCOO]-	559.276	C26H42O10	Fatty acyl glycosides of mono- and disaccharides	YKVWDRYOZQXKSV-UHFFFAOYSA-N	CC1(CCOC2OC(CO)C(O)C(O)C2O)CCC34OC3(C1)C(O)CC5C(C)(CCCC45C)C(O)=O	1	0.41	0.53	0.74	2	0.5	1.29	73.52	559.27509 3493096;560.27975 1060447	59.70572 3134;63.68555 2742;68.75326 2889;71.01375 124034;73.02940 42866;75.00819 3331;77.96748 3318;83.01388 16895;85.02933 40002;87.00848 7718;89.02425 113327;95.01366 5004;97.02940 6045;99.00845 23670;101.02425 133566;109.02926 3233;111.00883 6719;113.02444 63105;115.03989 5652;119.03485 28230;125.02447 15555;125.09694 4094;129.01970 3474;131.03485 23981;143.03470 9438;149.04526 25822;159.0294…
9972	3,4-Dehydro-6-hydroxymellein	5349	6.684	191.035	2692133	12923696	[M-H]-	191.035	C10H8O4	Isocoumarins and derivatives	OHHKDUWFPNAEHQ-UHFFFAOYSA-N	O=C1OC(=CC=2C=C(O)C=C(O)C12)C	1	0.36	0.58	0.84	5	0.8	1.38	32.85	191.03458 2898888;192.03924 325530	57.03450 57398;59.01387 5194;59.77668 2644;63.02393 157380;63.99527 3641;65.00321 122085;67.01881 8188;74.19470 2275;79.95687 3066;81.03442 50467;83.01379 25535;85.02937 45105;87.00863 69435;89.00294 4446;92.02695 2569;93.03405 5247;95.04955 3519;105.03439 16159;107.01376 15979;111.00861 84356;119.04998 8987;121.02898 3260;123.04478 12584;129.01926 5576;132.02171 2466;135.00795 2546;135.04483 343…
8702	(3S,7E,9S)-9-Hydroxy-4,7-megastigmadien-3-one 9-glucoside	4884	6.082	415.196	3072313	12862065	[M+HCOO]-	415.197	C19H30O7	Fatty acyl glycosides of mono- and disaccharides	SZOPSAFLRCYJCX-UHFFFAOYSA-N	O=C2C=C(C)C(C=CC(OC1OC(CO)C(O)C(O)C1(O))C)C(C)(C)C2	0.99	0.16	0.29	0.88	4	0.75	1.14	40.97	415.19629 3490707;416.20096 820494	55.01877 3186;59.01372 35873;68.51900 2835;71.01358 22088;81.03450 2677;85.02962 5574;89.02422 24050;97.02940 3210;101.02433 10809;109.02937 6071;113.02406 7646;119.03417 14406;123.04527 4378;137.02382 3172;137.09673 6261;143.03445 2514;149.04596 2793;151.03925 2581;161.04552 4876;179.05617 13674;193.37416 2818;207.06560 3770;214.27234 2470;306.39987 3435;350.74542 2573;415.10333 8681;415.13739 3…
16734	5-[[17-(5,6-dihydroxy-6-methylheptan-2-yl)-3,12-dihydroxy-4,4,10,13,14-pentamethyl-2,3,5,6,7,11,12,15,16,17-decahydro-1H-cyclopenta[a]phenanthren-2-yl]oxy]-3-hydroxy-3-methyl-5-oxopentanoic acid	10284	13.058	635.415	1440106	12857358	[M-H]-	635.416	C36H60O9	Triterpenoids	SWRXIGFQDQTNKP-UHFFFAOYSA-N	O=C(O)CC(O)(C)CC(=O)OC1CC2(C3=C(CCC2C(C)(C)C1O)C4(C)CCC(C(C)CCC(O)C(O)(C)C)C4(C)C(O)C3)C	0.99	0	0	0.09	5	0.2	0.56	132.47	635.41516 1419760;636.41983 500580	71.01369 45101;74.23920 2988;78.95929 4206;85.02870 3472;87.00842 3168;88.47392 2798;89.02431 102383;93.68982 2851;101.02431 22888;104.92796 3784;113.02429 19416;119.03442 14715;131.03513 4380;137.93225 2840;143.03506 5539;149.04547 3810;161.04550 16406;174.08597 3146;179.03563 3036;179.05574 137199;455.35178 1152919;456.35260 3220;635.27490 6756;635.41577 211590
10343	isoferulic acid	5459	6.83	193.05	1922807	12854810	[M-H]-	193.051	C10H10O4	Hydroxycinnamic acids	QURCVMIEKCOAJU-HWKANZROSA-N	O=C(O)C=CC1=CC=C(OC)C(O)=C1	1	0.51	0.57	0.94	3	1	1.52	38.29	193.05013 2006695;194.05479 161681	44.99818 24618;47.61533 2921;63.02404 3591;65.00333 6431;65.04010 2414;84.46803 2186;90.45330 2257;98.07310 2559;119.05097 2455;121.02982 11530;132.99782 2461;133.02966 8541;134.03723 64199;149.02461 3071;149.06093 8954;154.48813 2501;171.77998 2493;178.02679 25528;179.76628 2439;181.90868 2275;193.01482 6392;193.05026 17084
3912	Phaseoloidin	2484	3.116	329.087	2197180	12629700	[M-H]-	329.088	C14H18O9	Phenolic glycosides	MVFYXXNAFZRZAM-UHFFFAOYSA-N	O=C(O)CC2=CC(O)=CC=C2(OC1OC(CO)C(O)C(O)C1(O))	1	0.47	0.65	0.74	14	0.86	1.45	41.92	329.08704 2262343;330.09170 339459	52.64822 2577;55.01898 9004;55.55505 2389;57.03453 7717;59.01374 397684;68.61398 3008;71.01373 98712;73.02927 3600;78.65385 2983;81.03472 4857;83.01360 7000;85.02927 22810;88.38816 2434;88.50829 3109;89.02424 64180;91.01876 5804;93.39408 3025;94.84065 2866;95.01360 6868;101.02431 35106;107.01361 14407;108.02161 25641;109.02937 6271;113.02424 26900;119.03480 33173;122.03694 6791;123.04503 23192;12…
1541	1-Hydroxy-2-naphthoic acid	889	1.148	187.041	3137986	12496902	[M-H]-	187.04	C11H8O3	Naphthalenecarboxylic acids	SJJCQDRGABAVBB-UHFFFAOYSA-N	O=C(O)C=1C=CC=2C=CC=CC2C1O	0.99	0.16	0.41	0.61	4	0.5	1.07	54.02	187.04135 3570715;188.04602 1197348	42.99960 296624;56.47142 2467;57.94423 2527;68.69901 2362;71.01376 33124;78.95921 4351;115.02055 451480;143.05266 3220;187.04152 278635
8819	(2S,3R,4S,5S,6R)-2-[3-hydroxy-5-[(Z)-2-(4-hydroxyphenyl)ethenyl]phenoxy]-6-(hydroxymethyl)oxane-3,4,5-triol	4924	6.135	389.123	3356245	12403980	[M-H]-	389.124	C20H22O8	Stilbene glycosides	HSTZMXCBWJGKHG-BUFXCDORSA-N	OC1=CC=C(C=C1)C=CC=2C=C(O)C=C(OC3OC(CO)C(O)C(O)C3O)C2	0.99	0.7	0.8	0.84	3	0.67	1.64	179.31	389.12305 3789263;390.12771 906202	59.01373 15769;80.11555 3441;93.03458 6900;107.05059 4517;109.02953 4588;115.05528 3973;117.03461 11333;119.05026 18006;123.04452 4623;125.02428 4262;126.05820 3738;131.76114 3084;139.09229 3080;141.07085 27286;143.05002 243942;145.02921 12434;147.04379 3100;156.05739 4159;157.06554 37977;159.08122 63772;168.05811 2933;181.06570 22982;182.07326 34344;183.08139 88339;184.05244 8328;185.06050 37802…
7529	Suberic acid	4434	5.503	173.082	2762485	12332525	[M-H]-	173.082	C8H14O4	Medium-chain fatty acids	TYFQFVWCELRYAO-UHFFFAOYSA-N	OC(=O)CCCCCCC(O)=O	1	0.79	0.83	0.87	9	0.67	1.71	103.35	173.08150 3141654;174.08616 298275	41.00328 5845;43.01868 2743;50.25704 2470;55.01904 2708;55.32354 2335;56.25042 2395;57.03446 36426;60.18107 2673;67.44489 2642;81.03467 7348;83.05015 70995;109.06594 21409;111.00868 6830;111.08138 346001;129.09193 21542;131.08987 6159;165.69379 2100;173.08162 33191
15738	2-[5-[2-[2-[5-(2-hydroxybutyl)oxolan-2-yl]propanoyloxy]butyl]oxolan-2-yl]propanoic acid	8629	10.898	413.253	2320317	12320985	[M-H]-	413.254	C22H38O7	Dicarboxylic acids and derivatives	WGVQPPKZKAJDGR-UHFFFAOYSA-N	O=C(O)C(C)C1OC(CC1)CC(OC(=O)C(C)C2OC(CC2)CC(O)CC)CC	0.99	0.12	0.24	0.77	3	0.33	0.99	97.56	413.25305 2543238;414.25772 599716	57.48947 2475;58.20825 3059;66.88538 2572;97.09679 2679;104.03926 2791;153.42001 2402;249.67104 2360;293.21280 4489;413.23169 4817;413.32651 4625
16686	alpha-linolenic acid	10214	12.962	277.217	2559631	12286503	[M-H]-	277.217	C18H30O2	Lineolic acids and derivatives	DTOSIQBPPRVQHS-PDBXOOCHSA-N	CC/C=C\C/C=C\C/C=C\CCCCCCCC(=O)O	1	0.95	0.74	0.75	1	1	1.76	174.03	277.21664 2741512;278.22131 573674	59.01366 8747;71.01382 4929;79.19577 2492;171.59152 2455;259.20639 2997;277.21671 447072
6601	(-)-dihydrokaempferol	4044	5.026	287.056	2992757	12216277	[M-H]-	287.056	C15H12O6	Flavanones	PADQINQHPQKXNL-CABCVRRESA-N	O=C1C=2C(O)=CC(O)=CC2OC(C3=CC=C(O)C=C3)C1O	1	0.67	0.74	0.91	12	1	1.68	56.75	287.05557 3370002;288.06024 530487	53.76669 2577;57.03449 209528;63.02391 11464;65.00321 54763;67.01852 2670;78.23084 3038;81.03445 22982;83.01374 59897;93.03465 5126;95.04990 2692;96.02148 18487;107.01349 13997;107.05011 8743;108.02217 5675;109.02960 6799;117.03420 5061;121.03025 2969;123.04516 11572;124.01638 22787;125.02422 307287;130.04218 8728;131.04971 14870;132.02121 2911;133.02895 14275;134.03716 5100;135.04488 4311;149.02…
16406	alpha-9(10)-EpODE	9454	11.945	293.212	1930789	12206205	[M-H]-	293.212	C18H30O3	Medium-chain fatty acids	JTEGNNHWOIJBJZ-UHFFFAOYSA-N	O=C(O)CCCCCCCC1OC1(CC=CCC=CCC)	1	0.34	0.61	0.7	11	0.36	1.27	105.9	293.21170 1935426;294.21637 322936	59.01379 5264;64.13121 3087;70.48930 2854;79.95731 10180;83.04983 3012;95.95250 2458;96.95998 126997;106.42670 2704;127.11332 5740;133.42755 2204;141.12869 9077;167.14354 3856;203.10750 7961;236.10609 4149;242.89919 2593;249.22148 11528;265.21707 54711;275.20135 27876;293.17749 61914;293.21240 196524
9320	3-[(2S,3R,4S,5R,6R)-4-[(2S,3R,4S,5S,6R)-4,5-dihydroxy-6-(hydroxymethyl)-3-[(2S,3R,4S,5R)-3,4,5-trihydroxyoxan-2-yl]oxyoxan-2-yl]oxy-3,5-dihydroxy-6-(hydroxymethyl)oxan-2-yl]oxy-2-(3,4-dihydroxyphenyl)-5,7-dihydroxychromen-4-one	5114	6.375	757.176	2960648	11987217	[M-H]-	757.183	C32H38O21	Flavonoid O-glycosides	RWMOXJYSVNRRGE-UKBOIMOLSA-N	O=C1C(OC2OC(CO)C(O)C(OC3OC(CO)C(O)C(O)C3OC4OCC(O)C(O)C4O)C2O)=C(OC=5C=C(O)C=C(O)C15)C=6C=CC(O)=C(O)C6	0.9	0.13	0.36	0.64	3	0.33	0.96	138.01	757.17627 3375211;758.18094 1464045	97.02964 4263;109.02924 30088;111.00909 6488;123.00905 5095;123.04509 13972;125.02425 136535;125.64361 3498;137.02420 80145;145.02858 19222;149.02437 14148;151.03976 106172;153.01970 9150;159.04544 10240;161.02374 19199;161.06058 11290;163.03986 53871;165.01913 22089;166.99954 4940;167.03482 10551;169.01387 253256;175.04056 7410;179.03506 30881;187.04039 10967;188.04836 11089;191.03487 11466;193.…
12780	2,3-Epoxyjuanislamin	6424	8.059	447.165	2439065	11813155	[M-H]-	447.166	C23H28O9	Germacranolides and derivatives	BWAZUXQZSXFTJK-VPTIGGDOSA-N	O=C(OC1C(OC(=O)C(=C)C)C(O)(C(=O)C2OC2C(C)CC3OC(=O)C(=C)C31)C)C(=C)C	0.99	0.01	0	0.55	3	0.67	0.8	37.23	447.16498 2590990;448.16965 705638	59.01377 74563;71.01378 27487;72.01759 2916;73.02952 5083;78.95904 9059;83.01401 4696;85.02947 6884;89.02429 27945;95.01419 2580;97.10549 2786;101.02435 15196;109.02946 10883;113.02462 8605;119.03518 2918;123.04523 21828;131.03825 2597;151.04008 6751;171.10294 6480;177.05469 3146;181.15866 4886;209.11845 5953;237.11325 6768;239.20160 6828;243.16087 6585;245.08221 4187;255.03055 3664;277.10672 145…
11245	PURINE	5774	7.235	119.035	1677313	11730059	[M-H]-	119.036	C5H4N4	Purines and purine derivatives	KDCGOANMDULRCW-UHFFFAOYSA-N	C1=C2C(=NC=N1)N=CN2	0.99	0.1	0.13	0.72	3	0.33	0.91	2.79	119.03474 1870993;120.03940 0	41.00324 24071;42.87336 2202;43.01894 7149;44.99816 3808;55.01891 11127;59.01377 89857;71.01363 30967;91.05515 6234;101.03947 34716;117.03443 22715;119.05018 28762
7645	kaempferol 7-O-glucoside	4469	5.551	447.092	3218093	11546229	[M-H]-	447.093	C21H20O11	Flavonoid O-glycosides	YPWHZCPMOQGCDQ-HMGRVEAOSA-N	O=C1C(O)=C(OC2=CC(OC3OC(CO)C(O)C(O)C3O)=CC(O)=C12)C=4C=CC(O)=CC4	1	0.83	0.95	0.95	5	1	1.87	51.48	447.09235 3688672;448.09701 837107	57.63672 2657;59.01355 3773;63.02363 9388;65.00287 4871;73.53489 3168;78.36816 3434;83.01365 9755;91.88395 2916;102.08981 3425;107.01360 25762;109.02905 6552;116.71480 3062;121.02924 7141;123.04402 3438;125.02385 7067;133.02930 39171;134.03688 12545;148.01573 5550;149.02460 16293;149.99443 5439;151.00345 62099;151.03894 5439;163.00305 3253;175.03915 17827;177.01888 6175;183.04337 3643;187.03947 3…
16195	beta-Hydroxymyristic acid	9134	11.535	243.196	2430317	11469271	[M-H]-	243.197	C14H28O3	Long-chain fatty acids	ATRNZOYKSNPPBF-UHFFFAOYSA-N	O=C(O)CC(O)CCCCCCCCCCC	1	0.75	0.48	0.72	3	0.67	1.46	25.89	243.19601 2664229;244.20068 364243	56.05424 2396;59.01375 311086;59.89212 2212;61.98825 8897;103.05521 3641;127.05550 3274;140.38954 2166;171.04462 2526;195.04050 2502;199.03935 6480;243.02963 39440;243.19531 15769
14248	(9Z,12E)-15,16-dihydroxyoctadeca-9,12-dienoic acid	7314	9.209	311.222	1791485	11289554	[M-H]-	311.222	C18H32O4	Lineolic acids and derivatives	LKLLJYJTYPVCID-JVVXYUKTSA-N	O=C(O)CCCCCCCC=CCC=CCC(O)C(O)CC	1	0.27	0.29	0.69	4	0.5	1.09	43.64	311.22214 1880993;312.22681 310638	54.82797 2574;57.03439 14773;59.01354 4910;71.05004 24291;79.95708 20644;94.06964 2775;113.09701 3418;119.05003 43957;120.10790 2793;127.05508 2470;139.11278 2440;141.12790 6143;170.00407 8031;171.10246 4408;183.01163 350571;183.13979 4571;184.01942 13256;197.02803 18835;225.05717 3026;233.55243 2646;267.19550 11566;267.22995 3148;293.17209 3152;293.20993 9093;311.16818 310896;311.22189 364197
1404	Itaconate	764	1.001	129.019	3366105	11056044	[M-H]-	129.019	C5H6O4	Branched fatty acids	LVHBHZANLOWSRM-UHFFFAOYSA-N	OC(=O)CC(=C)C(O)=O	1	0.02	0.02	0.46	2	0.5	0.76	86.41	129.01903 4083074;130.02370 299856	41.00319 12564;41.99861 2891;44.99812 32108;49.80879 2773;55.01884 279242;57.03440 22993;66.25014 2488;67.01891 6959;101.02460 3108;105.44585 3135;129.80627 2604;131.38513 2574
8337	3-Hydroxy-3-(hydroxymethyl)-4-methylpentyl 6-O-[(2S,3R,4R)-3,4-dihydroxy-4-(hydroxymethyl)tetrahydro-2-furanyl]-beta-D-glucopyranoside	4749	5.908	441.196	3024831	10931507	[M-H]-	441.198	C18H34O12	Fatty acyl glycosides of mono- and disaccharides	MHJYRHBCBPGGHL-IFTGIQGKSA-N	CC(C)C(O)(CO)CCO[C@@H]1O[C@H](CO[C@H]2OC[C@](O)(CO)[C@H]2O)[C@@H](O)[C@H](O)[C@H]1O	0.99	0.01	0.02	0.15	11	0.55	0.65	98.39	441.19632 3502559;442.20099 641142	54.02554 9944;55.01868 11545;57.03447 15450;59.01372 68247;71.01378 46928;73.02924 17439;81.03446 23675;82.04778 9321;83.01357 34802;85.02924 27441;89.02386 12769;95.04982 30882;97.02940 49940;101.02436 56744;109.02924 238342;121.02927 31744;122.03748 11225;123.00819 13473;123.04488 175286;124.01610 15910;125.02422 304404;131.03481 82904;135.04454 14361;137.02422 107416;139.03955 39162;145.02924 …
13050	4-[2-[(4aS,5R,8aR)-5-(hydroxymethyl)-5,8a-dimethyl-2-methylidene-6-[3,4,5-trihydroxy-6-(hydroxymethyl)oxan-2-yl]oxy-3,4,4a,6,7,8-hexahydro-1H-naphthalen-1-yl]-2-oxoethyl]-2H-furan-5-one	6564	8.235	555.243	2216110	10803499	[M+HCOO]-	555.245	C26H38O10	Diterpene glycosides	QPOMKOZJVOVZPQ-PNNHMOHXSA-N	C[C@@]1(CO)C(CC[C@]2(C)[C@@H]1CCC(=C)C2C(=O)C/C3=C/COC3=O)OC4OC(CO)C(O)C(O)C4O	0.99	0.16	0.42	0.4	29	0.28	0.97	49.8	555.24347 2638265;556.24814 747306	59.01025 5674;59.01374 70268;61.98837 4938;71.01371 72225;73.02932 23329;78.95891 3192;81.03408 3279;83.01360 4634;85.02952 20616;89.02429 156338;99.00854 28532;101.01652 5045;101.02433 79475;109.02927 2809;113.02426 24466;119.03496 17273;123.04479 7740;125.02409 12975;129.01875 4988;131.03488 64861;137.02374 3951;143.03485 7689;149.04543 120351;152.99442 5032;159.02927 3751;161.04561 17487;165.0…
9612	1,2Alpha-Epoxydeacetoxydihydrogedunin	5214	6.506	455.212	3067931	10729362	[M-H]-	455.208	C26H32O7	Limonoids	UIUKQADPLSFRBN-NIJWRPTQSA-N	O=C1OC(C2=COC=C2)C3(C)CCC4C5(C)C6OC6C(=O)C(C)(C)C5CC(O)C4(C)C73OC17	0.9	0.02	0.03	0.09	14	0.21	0.54	96.69	455.21219 3539781;456.21686 806806	55.01887 20147;57.03442 13763;59.01374 124128;69.03443 4948;71.01378 129154;73.02937 80444;75.00853 4426;83.01368 33276;85.02931 70957;86.00106 3420;87.00864 5647;89.02432 42402;95.01388 11678;96.96013 2785;97.02930 5375;99.00862 16206;101.02422 174572;109.02885 5002;111.00877 4201;113.02420 62895;115.03972 7473;115.11219 4315;121.02941 7029;123.04494 3544;125.02402 12111;129.01891 4589;131.03592…
11882	(4E,6E)-2-(hydroxymethyl)-3-(3-methoxy-3-oxopropyl)deca-4,6-dienoic acid	6019	7.545	283.155	2715087	10723255	[M-H]-	283.155	C15H24O5	Medium-chain fatty acids	PVHUKALHRBPQNM-BSWSSELBSA-N	O=C(O)C(CO)C(C=CC=CCCC)CCC(=O)OC	1	0.1	0.26	0.13	10	0.2	0.76	139.79	283.15460 3236778;284.15927 434287	55.01892 35831;57.03445 5437;60.63076 3443;69.25957 2350;73.02940 372251;97.06602 7045;99.00891 6129;99.04514 3372;100.28663 2582;109.06543 3418;117.01853 3778;124.01641 4396;140.39920 2523;165.12814 32975;209.11798 109867;221.15468 24672;239.16486 35767;265.14392 6323;283.11758 5110;283.15488 69829;283.19357 6139;283.26358 11306
16372	LPE 18:1-2	9389	11.858	478.293	2152956	10642130	[M-H]-	478.294	C23H46NO7P	1-acyl-sn-glycero-3-phosphoethanolamines	PYVRVRFVLRNJLY-UHFFFAOYSA-N	O=C(OCC(O)COP(=O)(O)OCCN)CCCCCCCC=CCCCCCCCC	0.99	0.68	0.93	0.8	6	0.67	1.68	47	478.29269 2484769;479.29736 493074	52.79844 2680;61.98825 5022;66.53051 2817;78.95892 105657;122.00104 5892;140.01143 39021;152.99542 12491;171.00589 3887;176.64014 2472;194.38937 3137;196.03767 60815;214.04837 13439;281.24796 661859;370.59872 3237;408.26691 3307;478.29269 489106
2813	Anhydrobrazilic Acid	1699	2.122	233.045	2130272	10638756	[M-H]-	233.046	C12H10O5	Chromones	KVQVEJPIQHNLTM-UHFFFAOYSA-N	O=C(O)CC1=COC2=CC(OC)=CC=C2C1=O	1	0.02	0.02	0.7	4	0.75	0.88	79.88	233.04486 2052374;234.04953 236982	51.43694 2686;54.98048 2346;64.61347 2595;65.00316 7368;65.03964 6061;67.01874 3539;75.02386 6092;81.03451 3399;83.01366 5940;85.29216 2386;91.05519 5383;93.03458 18389;95.05001 8866;104.02647 3137;107.04879 2526;108.02114 5878;109.02955 2382;117.03464 4705;119.05021 6965;121.02905 15727;122.03687 6899;123.04497 14402;123.05524 2388;125.02433 6582;132.02187 4752;135.04453 4731;139.03990 4184;143.…
2429	3-(5,7-dimethoxy-4-oxochromen-2-yl)propanoic acid	1454	1.813	277.071	2171690	10558087	[M-H]-	277.072	C14H14O6	Chromones	AKJIPZYHXYQVJT-UHFFFAOYSA-N	O=C(O)CCC=1OC2=CC(OC)=CC(OC)=C2C(=O)C1	0.99	0.01	0.05	0.17	5	0.4	0.65	41.97	277.07114 2122340;278.07580 371064	51.93283 2448;55.01883 9034;57.03445 7823;67.01914 2375;68.99800 7549;69.03458 6232;70.02969 3319;71.01370 38550;74.94165 3304;77.03996 4006;78.95866 2931;81.03446 16179;83.01360 6470;85.02951 14585;91.01862 5240;93.03438 9913;95.01372 52755;95.04993 7535;97.02911 18850;103.37217 2339;105.03431 7907;107.05008 2758;108.02164 35325;109.02933 314403;109.13568 2433;111.00851 41744;113.02423 29053;117…
11225	3'-Hydroxy-Volkensiflavon	5764	7.222	555.092	2470724	10524237	[M-H]-	555.093	C30H20O11	Biflavonoids and polyflavonoids	DAGFXZAYWUIGPC-LMSSTIIKSA-N	OC1=CC=C(C=C1)C2=CC(=O)C3=C(O)C=C(O)C([C@@H]4[C@H](OC5=CC(O)=CC(O)=C5C4=O)C6=CC(O)=C(O)C=C6)=C3O2	1	0.02	0.39	0.04	28	0.21	0.75	231.5	555.09216 2704972;556.09683 857700	59.01379 9513;61.98824 8519;71.01360 17791;73.02934 6499;78.78029 3049;79.73038 3669;80.76691 3329;82.56812 3288;85.02953 6583;88.98803 10062;89.02430 7834;97.58995 3051;101.02444 24578;106.18472 2953;109.02924 6111;113.02456 11155;118.38692 3006;121.02901 15686;123.04538 10337;125.02417 14521;137.02440 3644;139.03954 3388;149.02457 5467;150.03209 8529;151.03987 26937;161.02353 5233;161.04541 106…
11309	(10E,15Z)-9,12,13-trihydroxyoctadeca-10,15-dienoic acid	5794	7.259	327.217	2484680	10470830	[M-H]-	327.218	C18H32O5	Lineolic acids and derivatives	MKYUCBXUUSZMQB-MKZMYESJSA-N	O=C(O)CCCCCCCC(O)C=CC(O)C(O)CC=CCC	1	0.76	0.68	0.74	4	0.75	1.59	49.28	327.21704 2747582;328.22171 528920	57.03436 18284;59.01371 7728;59.11364 2302;69.03446 7616;71.01366 6325;71.05013 15661;97.06576 3505;99.04496 5800;101.43790 2508;101.44669 2403;109.02945 4833;109.54772 2358;111.08132 6097;141.69212 2480;150.76715 2450;169.12250 7517;171.10216 6993;181.12318 15316;199.13361 33864;201.11108 5045;265.17923 3318;283.19083 3840;287.03961 2645;291.19470 10458;309.20721 22681;327.21729 641487
9343	Kipukasin I	5124	6.389	407.17	2715598	10436385	[M-H]-	407.174	C18H20N2O9	Pyrimidine nucleosides	LOUBNBRAJPSMEC-GYBIIRLBSA-N	O=C(OC1C(O)C(OC1CO)N2C=CC(O)=NC2=O)C=3C(OC)=CC(O)=CC3C	0.93	0	0.01	0.22	2	0.5	0.62	68.47	407.17007 3027058;408.17474 775721	51.16880 2445;59.01407 3795;61.98841 10611;73.02948 3508;88.98805 11963;109.02939 7528;121.02939 31534;122.03698 35076;123.04431 4095;136.05261 4858;137.02385 5080;147.04483 9422;151.00383 5466;155.47479 2417;161.06100 3927;165.05534 33107;167.01678 14438;179.07121 11470;209.08083 2765;255.02954 17176;256.03656 2565;269.04547 9620;315.12177 4406;319.02771 3322;346.14246 10178;361.16452 171066;405…
13270	Austalide H acid	6689	8.4	461.217	2032630	10431597	[M-H]-	461.218	C25H34O8	Xanthenes	NNOMPFCNQCRAIO-UHFFFAOYSA-N	O=C1OCC2=C1C(OC)=C3C(OC4(C)CC(O)C(C(O)(C)C)C(C)(CCC(=O)O)C4C3)=C2C	1	0.2	0.59	0.57	12	0.42	1.15	19.22	461.21722 2221950;462.22189 660204	59.01019 5724;59.01377 72825;61.98838 4677;72.99302 4056;78.95887 6352;80.61566 2782;87.00865 13625;103.00327 7379;111.08167 2589;112.98755 7150;113.06074 3115;121.06579 4368;123.00833 9733;124.01642 104222;125.02440 7664;125.09624 3348;127.11259 8007;129.09198 4654;137.02440 9970;138.03134 6318;139.11266 3227;146.03735 17152;149.01067 3875;149.02328 13901;151.03978 10512;152.99576 9702;159.04419…
8180	Kaempferol-3-O-glucoside	4679	5.819	447.092	3170599	10388864	[M-H]-	447.093	C21H20O11	Flavonoid-3-O-glycosides	JPUKWEQWGBDDQB-UHFFFAOYNA-N	OCC1OC(OC2=C(OC3=CC(O)=CC(O)=C3C2=O)C2=CC=C(O)C=C2)C(O)C(O)C1O	0.99	0.9	0.97	0.96	13	0.85	1.89	78.72	447.09219 3492488;448.09686 831514	91.76381 3149;103.70638 3434;107.01391 3759;109.02930 5211;123.04446 3499;125.02412 9537;131.83206 2925;140.29950 2780;149.02330 3294;151.00302 12330;151.03944 6728;153.01923 3294;185.06108 3501;187.04161 4401;211.03964 13558;212.04764 3365;213.05542 4206;227.03453 492920;228.04320 3622;229.04999 18424;239.03560 4997;255.02939 645079;256.03711 56518;257.04562 9469;283.02338 3242;284.03201 465857;…
11624	bisdethiobis(methylthio)gliotoxin	5909	7.403	355.081	1783939	10331866	[M-H]-	355.079	C15H20N2O4S2	Alpha amino acids and derivatives	OVBAGMZLGLXSBN-UOVKNHIHSA-N	O=C1N(C)C(SC)(C(=O)N2C3C(=CC=CC3O)CC12SC)CO	0.98	0.01	0.02	0.14	27	0.3	0.6	24.65	355.08133 1891348;356.08600 334166	59.01376 4415;73.86124 2556;76.57266 2476;81.03432 9685;81.80603 2620;83.01397 3627;91.05509 4591;93.03431 15364;95.05016 21864;103.05511 4188;105.03432 10460;107.05016 6501;108.02135 8693;109.02934 163108;117.03445 12337;117.07077 3259;117.08456 2576;119.05001 14087;121.02922 21308;122.03704 10284;123.04498 126859;131.04997 6028;132.02176 3545;133.02933 12092;133.06522 5708;134.03723 4818;135.04…
10130	Bracteatin	5399	6.749	301.035	2935025	10321166	[M-H]-	301.035	C15H10O7	Aurone flavonoids	ACAAVKGSTVOIQB-BASWHVEKSA-N	O=C1C(OC=2C=C(O)C=C(O)C12)=CC3=CC(O)=C(O)C(O)=C3	1	0.01	0.01	0.75	1	1	0.92	46.34	301.03476 3235501;302.03943 592984	54.18274 2569;55.01875 3265;58.12545 3384;59.01366 20028;63.67673 3376;65.00330 3598;65.03951 4040;66.03481 3554;67.01883 32308;68.99798 14588;69.03445 72140;72.99310 3389;73.02947 17553;77.03954 36707;79.01884 16657;83.01373 129590;86.83088 2917;89.02437 5171;93.03442 70983;95.01369 10889;97.02932 88296;97.06547 9810;97.13436 2752;99.00865 8387;99.04507 4152;99.08112 6329;109.02936 64534;117.019…
1888	2-Amino-3-phosphonopropionate	1149	1.451	168.006	2283846	10305933	[M-H]-	168.007	C3H8NO5P	Alpha amino acids	LBTABPSJONFLPO-UHFFFAOYSA-N	NC(C(O)=O)CP(O)(O)=O	1	0.01	0.01	0.7	2	0.5	0.83	161.2	168.00598 3787608;169.01065 965640704	41.00324 22593;43.01888 3526;44.76079 3216;44.99807 4752;47.11166 3651;51.02394 33541;51.17185 2984;53.00336 5337;53.87054 2709;65.00304 3781;67.01885 20306;69.03443 46566;78.02906 3458;79.01899 7844;81.03447 23032;95.01390 25588;97.02932 36310;113.41842 3136;123.00845 47125;124.01644 139193;125.02423 325188;147.42641 3048;168.00700 8626;169.01360 25187
7931	2-(6-hydroxyhexyl)-3-methylidenebutanedioic acid	4574	5.683	229.108	2739655	10236967	[M-H]-	229.108	C11H18O5	Medium-chain hydroxy acids and derivatives	DHVXMTMJTVCPBB-UHFFFAOYSA-N	O=C(O)C(=C)C(C(=O)O)CCCCCCO	1	0.83	0.75	0.84	4	0.5	1.65	66.52	229.10767 3173486;230.11233 463074	60.00971 2474;60.17536 2589;81.23067 2360;89.86497 2700;139.11276 30306;185.11800 164939;211.09691 3122;229.05052 6080;229.14487 6574
16030	LPE 18:1-1	8964	11.322	478.293	1082086	10216842	[M-H]-	478.294	C23H46NO7P	1-acyl-sn-glycero-3-phosphoethanolamines	PYVRVRFVLRNJLY-UHFFFAOYSA-N	O=C(OCC(O)COP(=O)(O)OCCN)CCCCCCCC=CCCCCCCCC	0.99	0.08	0.72	0.31	6	0.33	1.06	22.35	478.29272 1125394;479.29739 267715	57.42360 2683;58.43062 3699;61.98827 4431;78.95895 415402;82.60480 2801;94.41746 2768;96.96948 43774;140.01131 3692;152.99562 86600;153.01143 4298;171.00612 128409;366.93689 3093;404.25775 12928;405.88638 2517;473.97104 2516;478.29282 431668
7761	kaempferol	4509	5.601	285.04	2172328	10143415	[M-H]-	285.041	C15H10O6	Flavonols	IYRMWMYZSQPJKC-UHFFFAOYSA-N	O=C1C(O)=C(OC=2C=C(O)C=C(O)C12)C=3C=CC(O)=CC3	1	0.26	0.26	0.75	1	1	1.17	52.63	285.03989 2423028;286.04455 385943	52.21317 3189;53.98549 2513;56.86250 2368;57.03431 2824;59.01362 3407;65.00288 3048;71.45798 2748;89.04002 2819;91.72999 2392;95.46124 3153;108.02081 3896;108.28554 2481;115.05503 5886;117.03457 10213;119.05003 5050;125.02409 5365;125.09684 4300;126.03125 3800;129.03448 4693;129.05530 2869;129.07065 3887;132.02145 7465;133.02934 4889;142.04221 6885;143.04993 10206;145.02931 28282;146.03748 13810;…
9930	[6-[(5,7-dihydroxy-4-methyl-1,2,3,4-tetrahydronaphthalen-2-yl)oxy]-4,5-dihydroxy-3-[(E)-3-(4-hydroxyphenyl)prop-2-enoyl]oxyoxan-2-yl]methyl (E)-3-(4-hydroxyphenyl)prop-2-enoate	5329	6.657	647.212	2696054	10058773	[M-H]-	647.213	C35H36O12	Coumaric acid esters	HSSDDGQDMDJKGU-PWHKKFIBSA-N	CC1CC(CC2=CC(O)=CC(O)=C12)OC3OC(COC(=O)\C=C\C4=CC=C(O)C=C4)C(OC(=O)\C=C\C5=CC=C(O)C=C5)C(O)C3O	1	0.08	0.4	0.41	39	0.31	0.92	31.77	647.21240 2811444;648.21707 1013048	71.03678 3292;77.60905 3418;81.03420 6530;83.01358 12781;89.02377 5144;89.14908 3409;93.84994 3308;95.04999 5063;95.47842 3564;97.02936 32079;108.02151 6201;109.02940 87618;121.02905 14406;122.03726 35908;123.04499 57098;125.02424 79061;135.04491 9575;137.02423 137009;138.03236 18178;139.04036 16771;145.02859 5081;146.03708 7954;147.04462 5814;149.02426 43822;149.06026 12031;150.03177 27203;151.0…
10968	Emodic acid	5654	7.077	299.019	1943971	10033371	[M-H]-	299.02	C15H8O7	Anthracenecarboxylic acids	ZJXVNNSMRGTDBI-UHFFFAOYSA-N	O=C1c2cc(O)cc(O)c2C(=O)c2c1cc(C(=O)O)cc2O	1	0.4	0.65	0.79	9	0.67	1.4	44.84	299.01929 1934785;300.02395 355922	59.01373 13397;63.02384 10671;65.00327 39821;65.03970 2626;83.01393 14234;85.02885 3106;89.03948 5191;91.01894 3162;95.01368 9842;101.06036 6048;103.05506 4216;107.01384 36348;108.44914 2863;109.02934 8089;113.03962 2920;115.05566 5557;117.03445 6372;119.01350 12716;119.05013 5244;123.00851 4768;127.05542 3538;129.03450 6211;130.04239 3746;131.05034 9863;132.02196 3110;133.02902 10165;135.00894 4…
15023	L-beta-Homotyrosine	7919	10	194.082	1876724	9923198	[M-H]-	194.082	C10H13NO3	Beta amino acids and derivatives	VUNPIAMEJXBAFP-MRVPVSSYSA-N	OC(=O)CC(N)Cc(c1)ccc(O)c1	1	0.34	0.84	0.51	3	0.33	1.31	113.22	194.08171 2054401;195.08638 199785	45.99337 62137;48.15408 2305;59.48949 2473;87.20632 2303;108.02129 6129;123.00919 2324;126.90036 2349;134.63770 2609;148.05353 2946;149.06021 5160;178.05016 4919;179.05890 16237;194.08179 331498
11364	6-O-Pentopyranosyl-1-O-[(2,6,6-trimethyl-1-cyclohexen-1-yl)carbonyl]-beta-D-glucopyranose	5809	7.279	507.207	2554424	9917181	[M+HCOO]-	507.208	C21H34O11	O-glycosyl compounds	JGMROMZJBQKIDK-RHDZYIEMSA-N	CC/1=C(C(=O)O[C@@H]2O[C@H](COC3OCC(O)C(O)C3O)[C@@H](O)[C@H](O)[C@H]2O)/C(C)(C)CCC1	0.99	0.42	0.44	0.88	7	0.86	1.36	55	507.20712 2857941;508.21179 627813	59.01375 100051;71.01375 85078;71.01852 5002;73.02939 14477;81.03442 4830;83.01389 3818;85.02946 15642;87.00889 2907;88.98814 10574;89.02426 134242;97.02961 7788;98.03706 5301;99.00863 4654;101.02422 38976;109.02983 6402;113.02429 18405;119.03503 5743;121.02943 6157;123.04516 6548;125.02428 49007;131.03485 57667;137.02502 5377;143.03430 3563;149.02368 4962;149.02849 4421;149.04539 76096;151.04071…
7731	Antibiotic OM 173-2	4504	5.594	331.082	2503835	9897424	[M-H]-	331.082	C17H16O7	Naphthopyranones	IHXLRPOTFALLKF-UHFFFAOYSA-N	O=C(OC)CC1OC(C)C23OC3(C(=O)C=4C=CC=C(O)C4C2=O)C1	1	0.04	0.06	0.59	19	0.63	0.85	45.38	331.08182 2861970;332.08649 447126	52.92484 2563;57.03448 82052;59.01376 13275;65.00337 3187;66.86588 2655;67.01901 2657;69.03453 24040;73.74729 2560;81.03453 13201;83.01371 71612;83.01972 4595;93.03448 15471;95.05028 21884;96.02164 3180;97.02948 11020;97.82240 2982;108.02177 9014;109.02944 57250;111.00919 3695;113.06059 14696;117.03476 6459;119.05018 4246;121.02950 13092;122.03718 16014;123.04494 43428;125.02419 168838;131.04991 …
8600	Villol	4844	6.03	441.118	2707497	9845599	[M-H]-	441.119	C23H22O9	Rotenones	CDZUQIFWCXAIFB-UHFFFAOYSA-N	O=C1C2=C(O)C=C3OC(C(=C)C)CC3=C2OC4C(O)OC5=CC(OC)=C(OC)C=C5C14O	0.99	0.01	0.03	0.42	16	0.31	0.71	49.83	441.11789 3165548;442.12256 789935	56.43329 4668;57.03451 103136;58.03805 9976;59.01371 25748;65.95642 4991;69.03448 10455;71.01376 14081;71.58025 4378;73.02937 12278;79.01911 5800;81.03451 39925;83.01371 46294;85.02944 12539;85.63564 4932;93.03460 9776;95.01359 7950;95.04968 25505;97.02924 53469;101.02425 20266;105.03437 6727;107.01368 36930;107.05032 5244;108.02233 5595;109.02934 221792;121.02924 30573;122.03715 18320;123.00880 …
3148	Catechin 7-O-gallate	1964	2.459	441.081	1796473	9836694	[M-H]-	441.083	C22H18O10	Catechin gallates	WKIHBIBUCQPPBY-NQIIRXRSSA-N	O=C(OC1=CC(O)=C2C(OC(C3=CC=C(O)C(O)=C3)C(O)C2)=C1)C4=CC(O)=C(O)C(O)=C4	0.99	0.18	0.1	0.63	37	0.73	0.97	71.85	441.08127 2001104;442.08594 410035	57.03464 3078;58.11233 2638;83.01359 8155;93.03432 4081;95.05042 3021;96.23199 3025;97.02927 4996;109.02919 47510;111.00044 2320;111.00858 18879;113.55044 2397;119.04994 10541;121.01841 5852;121.02921 113870;122.03593 4557;123.00860 3652;123.04485 34908;125.02415 21613;133.02888 9143;135.04480 5251;137.02330 4429;139.04001 3879;143.04968 3871;145.02948 3147;146.03662 3320;147.04486 27569;148.0162…
2938	Clobenpropit	1779	2.222	307.082	1721417	9602176	[M-H]-	307.079	C14H17ClN4S	Chlorobenzenes	UCAIEVHKDLMIFL-UHFFFAOYSA-N	ClC1=CC=C(C=C1)CNC(=N)SCCCC2=CN=CN2	0.97	0.01	0	0.75	1	1	0.91	77.6	307.08154 1856366;308.08621 275824	57.03450 30054;57.30359 2642;67.34298 2393;67.61849 2550;69.03448 14202;80.02689 3033;81.03444 15532;83.01371 22660;93.03452 10510;95.01393 3543;95.05005 17855;97.02932 25630;105.03436 6247;108.02156 10129;109.02931 110815;111.04505 2469;115.95090 2609;121.02934 11300;122.03725 18649;123.04491 99023;125.02414 47220;135.04485 8816;137.01180 4489;137.02429 60229;138.03154 4385;139.03976 12551;143.7…
10893	3-Hydroxy-3'-nitro-2-naphthanilide	5629	7.046	307.072	2380645	9532093	[M-H]-	307.072	C17H12N2O4	Naphthalene-2-carboxanilides	YZJSKRBKHCLMQC-UHFFFAOYSA-N	OC1=CC2=C(C=CC=C2)C=C1C(=O)NC1=CC=CC(=C1)[N+]([O-])=O	1	0.07	0.07	0.75	1	1	0.98	47.54	307.07196 2543847;308.07663 482729	53.57259 2887;65.00294 3610;65.69044 2670;71.58894 2623;140.05045 20901;141.04568 3138;141.23805 2584;158.86844 2622;165.04544 40118;165.29457 2240;166.05324 30136;167.06079 30677;180.06870 7476;181.07658 3980;191.03957 5292;191.06093 69357;193.07666 22203;204.04568 5114;204.06898 86879;205.07669 303593;207.09209 10679;215.06149 4956;217.07672 12593;219.05576 9349;233.07159 236933;245.07222 7981;…
6303	4-(8-prop-1-en-2-yl-3,4,8,9-tetrahydro-2H-furo[2,3-h]chromen-3-yl)benzene-1,3-diol	3904	4.856	323.124	2665285	9450371	[M-H]-	323.129	C20H20O4	Isoflavanols	LBZMXGLPRHGPRE-UHFFFAOYSA-N	OC1=CC=C(C(O)=C1)C2COC=3C(=CC=C4OC(C(=C)C)CC43)C2	0.9	0.03	0.18	0.32	11	0.27	0.7	70.52	323.12421 2866658;324.12887 518702	59.01374 380155;71.01376 30713;89.02428 36432;98.16075 2452;101.02415 27790;114.21991 2621;118.56512 2861;119.03440 3147;145.07652 15977;146.04814 24634;159.05618 22377;160.06387 203642;161.07169 383627;163.84517 2584;173.10922 3148;175.08730 168748;189.06645 358138;203.08209 159886;214.87280 2627;229.09818 4234;272.03235 2719;295.12906 5592;305.11374 6625;314.40958 2552;323.12448 91115
8327	Isorhamnetin 3-galactoside	4744	5.902	477.103	2428185	9433765	[M-H]-	477.104	C22H22O12	Flavonoid O-glycosides	CQLRUIIRRZYHHS-UHFFFAOYSA-N	O=C1C(OC2OC(CO)C(O)C(O)C2O)=C(OC=3C=C(O)C=C(O)C13)C=4C=CC(O)=C(OC)C4	0.99	0.75	0.78	0.88	6	1	1.72	42.88	477.10263 2462561;478.10730 498166	59.24522 2830;89.02417 4229;125.02406 7203;126.73009 3167;137.02473 2961;151.00311 17466;169.01378 3780;187.74081 3269;199.03894 9009;215.03485 12293;227.03441 10251;229.01338 3037;242.02205 32876;243.02943 312311;255.03108 6153;257.04501 108253;270.01648 43741;271.02435 306937;285.04001 196137;286.04755 56283;289.07040 3624;299.01926 71805;300.02661 40874;301.03482 4921;314.04269 390329;315.0112…
9382	Emodin	5139	6.407	269.045	2304315	9355890	[M-H]-	269.046	C15H10O5	Hydroxyanthraquinones	RHMXXJGYXNZAPX-UHFFFAOYSA-N	O=C1C=2C=C(O)C=C(O)C2C(=O)C3=C(O)C=C(C=C13)C	1	0.49	0.65	0.8	4	0.5	1.42	31.57	269.04507 2433640;270.04974 397202	52.10657 3122;57.03448 4502;59.01368 10726;65.00298 3398;81.03433 2417;83.05037 11955;84.30862 2478;89.02426 9462;97.02888 2441;97.51131 2751;115.04007 4190;115.05482 5642;123.08138 9683;124.01654 12863;125.02422 7265;141.07065 7071;141.09155 27213;143.05038 6755;145.02954 4626;151.00366 5634;151.05499 9707;154.04251 4461;167.05013 10286;168.05730 2840;169.06549 20451;169.08600 5817;170.03644 441…
16171	NCGC00380940	9104	11.497	651.41	2043590	9318018	[M-H]-	651.411	C36H60O10	Triterpene saponins	BSLRSZZCUIZWND-UHFFFAOYSA-N	CC(O)(C1CCC2(C)C1CCC3(C)C2CCC4C5(C)CCC(O)C(C)(COC6OC(CO)C(O)C(O)C6O)C5CCC34C)C(O)=O	1	0.12	0.13	0.71	3	0.33	0.91	160.16	651.41028 2116039;652.41495 738082	71.01359 17751;78.95876 7489;89.02423 37180;96.96922 8933;101.02421 7545;113.02380 10162;119.03433 4110;125.02386 9057;125.90977 3514;145.31989 2923;152.99535 4078;161.04527 5232;179.05594 51162;182.54453 3572;199.94386 3028;223.00262 3843;241.01149 5748;451.83057 3483;471.34650 2626582;472.34695 6239;651.25653 55348;651.40857 401097
8817	Acoric acid	4924	6.135	267.16	2261883	9087049	[M-H]-	267.16	C15H24O4	Menthane monoterpenoids	ZIOCYJNRYIRTQD-UHFFFAOYSA-N	O=C(O)CC(C)C1(C(=O)C(C)C)CC(=O)C(C)CC1	1	0.04	0.05	0.45	10	0.3	0.74	64.28	267.15970 2500145;268.16437 427581	54.75368 2208;55.01899 10091;56.52793 2290;57.03445 17327;69.03453 10400;80.02676 4320;83.05007 13397;93.03434 2536;94.04198 2420;95.05012 32847;97.02948 4614;97.06573 3186;98.03745 13539;109.06575 21514;111.04491 14762;113.06069 29343;119.08610 3703;121.06592 5527;122.03713 3299;124.05270 15626;127.07590 2963;137.09679 13287;138.06836 11704;139.07643 24050;139.11226 3744;145.10193 3791;153.09161…
9707	syringin	5254	6.558	371.134	2164424	9062176	[M-H]-	371.135	C17H24O9	Phenolic glycosides	QJVXKWHHAMZTBY-GCPOEHJPSA-N	OCC=CC1=CC(OC)=C(OC2OC(CO)C(O)C(O)C2O)C(OC)=C1	0.99	0.16	0.61	0.3	12	0.33	1.04	50.46	371.13370 2539947;372.13837 454830	57.03448 28740;59.01382 12409;65.00320 18053;66.11692 2878;81.03446 124788;83.01367 32979;95.05017 4445;98.37921 2764;99.08147 14342;101.06069 12139;101.24972 2954;107.01371 19186;108.02196 4535;109.02957 8517;122.03706 41314;123.04500 15279;123.08144 59517;125.02429 124521;125.06068 113894;141.09209 8055;148.01614 4556;149.02411 14095;149.06036 5320;151.00354 35364;152.01131 5653;161.02380 4196;…
8984	Dodecanedioic acid	4994	6.225	229.144	2422401	8941903	[M-H]-	229.145	C12H22O4	Medium-chain fatty acids	TVIDDXQYHWJXFK-UHFFFAOYSA-N	OC(=O)CCCCCCCCCCC(O)=O	1	0.75	0.76	0.91	3	1	1.73	59.4	229.14403 2542306;230.14870 375529	57.03458 5419;100.93208 2357;125.09708 4881;127.11285 11350;129.23494 2314;133.34645 2886;137.48633 2439;144.72806 2633;155.14389 6037;165.12886 2644;167.14365 10691;171.10196 12017;183.13899 6961;193.12344 3709;209.11821 15427;211.13365 42987;229.14409 239073
15729	16-Hydroxyhexadecanoic acid	8614	10.881	271.227	1304623	8786328	[M-H]-	271.228	C16H32O3	Long-chain fatty acids	UGAGPNKCDRTDHP-UHFFFAOYSA-N	OCCCCCCCCCCCCCCCC(O)=O	1	0.81	0.74	0.71	3	0.33	1.56	34.33	271.22714 1271720;272.23181 229479	57.71621 2376;59.01336 2764;83.24820 2482;85.29569 2112;111.05215 2228;209.18880 2240;240.97769 2463;271.06213 2990;271.22717 278846
1259	4-(3-Hydroxybutyl)phenyl beta-D-glucopyranoside	719	0.949	377.084	2175577	8732273	[M-H]-	377.088	C18H18O9	Phenolic glycosides	SGQJDTLFQCDZGS-UQEKQVNISA-N	O=C1OCC2=CC=3C=CC=C(OC4OC(CO)C(O)C(O)C4O)C3C(O)=C12	0.93	0.02	0.03	0.79	2	0.5	0.84	125.89	377.08411 2272428;378.08877 284317	59.01373 41774;59.01709 3718;61.98825 6572;71.01380 24057;73.02939 3885;82.73745 2468;83.01392 2654;85.02938 4195;89.02421 19452;92.92802 7911;94.92487 2838;96.09828 2418;101.02401 16898;112.98601 3637;113.02425 11584;119.03516 8735;140.01073 2545;143.03479 2935;161.04518 16513;168.98073 3504;179.05556 30610;215.03261 9834;221.06659 5585;228.94942 4162;341.10785 67430;377.08429 55326
9486	santin	5174	6.453	343.081	1558111	8584893	[M-H]-	343.082	C18H16O7	6-O-methylated flavonoids	DWZAJFZEYZIHPO-UHFFFAOYSA-N	O=C1C(OC)=C(OC2=CC(O)=C(OC)C(O)=C12)C=3C=CC(OC)=CC3	0.99	0.04	0.14	0.5	5	0.2	0.79	17.57	343.08121 1677449;344.08588 292530	55.01881 4909;57.03441 3150;59.01381 5272;63.02407 3675;65.00319 30565;65.03975 3664;65.79978 2432;67.01887 5512;68.99828 2746;69.03461 13142;74.26163 3024;81.03464 7560;83.01378 24673;83.05023 6529;89.03947 7815;93.03458 17502;95.01414 8965;95.05006 20677;97.02950 23792;97.06561 6063;105.03443 4626;105.07099 4897;106.04241 3761;107.01383 8164;107.05017 6362;108.02193 7904;109.02934 122033;111.04…
13907	(4aR,5S)-9,9a-dihydroxy-3,4a,5-trimethyl-5,6,7,8,8a,9-hexahydro-4H-benzo[f][1]benzofuran-2-one	7089	8.92	265.144	1959178	8537755	[M-H]-	265.145	C15H22O4	Terpene lactones	WVFNARDJAJTRAI-ZRGNYTFBSA-N	O=C1OC2(O)C(=C1C)CC3(C)C(C)CCCC3C2O	1	0.46	0.75	0.78	7	0.43	1.44	31.43	265.14395 2327510;266.14862 387303	76.67805 2264;78.95934 2531;79.95715 6925;96.95995 28917;98.03722 9093;99.04498 57317;99.05250 3703;104.66490 2326;127.33697 2930;203.14334 16055;221.15436 128840;243.17363 3083;265.14542 31283
6721	7,3',4'-Trihydroxyflavone	4104	5.101	269.045	2084895	8523662	[M-H]-	269.046	C15H10O5	Flavones	PVFGJHYLIHMCQD-UHFFFAOYSA-N	O=C1C=C(OC2=CC(O)=CC=C12)C=3C=CC(O)=C(O)C3	1	0.58	0.54	0.75	2	1	1.48	55.53	269.04501 2426192;270.04968 436078	58.92309 2579;65.00317 4757;66.16175 2856;79.38226 2365;89.02377 14850;89.03938 10153;91.01875 3186;108.02148 8703;109.02953 18970;115.05579 2979;117.03299 2793;123.04516 3393;132.02203 11726;133.02933 45035;141.03448 6603;141.58510 2453;142.04245 4072;143.05022 11712;145.06619 4814;154.04230 7746;155.04999 5120;156.02104 3141;157.02914 11801;158.03700 5848;159.04480 18019;167.04988 6945;169.0659…
16071	LPE 16:0-1	8999	11.365	452.277	1995902	8510322	[M-H]-	452.277	C21H44NO7P	Lipids	YVYMBNSKXOXSKW-UHFFFAOYNA-N	O=C(OCC(O)COP(=O)(O)OCCN)CCCCCCCCCCCCCCC	1	0.75	0.92	0.76	9	0.67	1.7	26.38	452.27710 2290486;453.28177 532747	64.41876 2712;65.36367 2774;72.95387 2656;78.95895 47642;86.02008 2740;87.02771 2493;95.84973 3868;140.01181 16064;152.99544 8356;171.65837 2664;187.50363 2910;196.03766 14944;214.04762 21203;222.56366 2622;255.23251 1037677;319.96274 2752;452.27728 316783
1382	2,4-Dinitrophenol	759	0.995	183.006	2944066	8492106	[M-H]-	183.005	C6H4N2O5	Dinitrophenols	UFBJCMHMOXMLKC-UHFFFAOYSA-N	OC1=C(C=C(C=C1)[N+]([O-])=O)[N+]([O-])=O	0.99	0.03	0.07	0.77	4	0.25	0.85	83.61	183.00604 4362168;184.01071 282137	49.12571 2877;59.91660 2697;63.21514 2711;65.00315 20728;79.95734 25552;80.96507 45272;182.99609 3693
14764	Hederagenin	7689	9.696	471.347	2061110	8413149	[M-H]-	471.348	C30H48O4	Triterpenoids	PGOYMURMZNDHNS-MYPRUECHSA-N	O=C(O)C12CCC(C)(C)CC2C3=CCC4C5(C)CCC(O)C(C)(CO)C5CCC4(C)C3(C)CC1	0.99	0.7	0.87	0.66	3	0.67	1.61	77.49	471.34668 2350470;472.35135 770819	59.01376 63236;59.01658 1991;60.03136 2847;71.01370 24309;85.84655 3174;89.18940 2980;96.09949 3012;111.04399 2838;115.00384 6556;163.22037 3105;165.07167 3590;185.11877 5995;355.30032 5054;409.30811 5069;423.32492 28976;425.19513 12120;429.24655 5528;471.34677 2486140;472.34409 4503
10409	3,5-dihydroxydecanoic acid	5474	6.847	203.128	1982407	8359290	[M-H]-	203.129	C10H20O4	Medium-chain hydroxy acids and derivatives	WQZRAWSNEARGPQ-UHFFFAOYSA-N	O=C(O)CC(O)CC(O)CCCCC	1	0.85	0.7	0.83	4	0.75	1.67	25.8	203.12840 2275984;204.13307 188352	51.06475 2101;55.64613 2294;57.03472 2852;59.01377 220255;65.87383 2644;77.61224 2990;85.02931 18161;88.38400 2430;99.08161 9289;108.35964 2343;117.13215 2592;185.86681 2373;203.03542 2888;203.07100 5421
6230	Isolariciresinol 9'-O-beta-D-glucoside	3869	4.815	521.202	2674720	8335407	[M-H]-	521.203	C26H34O11	Lignan glycosides	AHYOMNWKYGMYMB-CIEFDVMPSA-N	OC1=CC=C(C=C1OC)C2C3=CC(O)=C(OC)C=C3CC(CO)C2COC4OC(CO)C(O)C(O)C4O	0.99	0.31	0.68	0.65	15	0.6	1.31	53.61	521.20160 3084010;522.20627 938792	59.01326 3666;71.01371 18359;73.02925 6767;85.02888 10407;99.29112 3630;100.42184 3279;101.02457 7306;108.02222 5505;109.02930 129174;113.02412 9679;123.04501 12120;159.02831 3336;159.04489 63846;161.04485 13661;173.06029 62394;189.05534 57639;190.06293 11119;191.07079 34843;197.04549 6117;203.07060 33475;205.08626 6117;225.05547 4175;240.04367 4864;241.05014 119445;255.06584 89449;256.07294 1459…
14766	Corosolic acid	7689	9.696	517.352	1838259	8046449	[M+HCOO]-	517.353	C30H48O4	Triterpenoids	HFGSQOYIOKBQOW-UHFFFAOYNA-N	CC1CCC2(CCC3(C)C(=CCC4C5(C)CC(O)C(O)C(C)(C)C5CCC34C)C2C1C)C(O)=O	0.99	0.75	0.84	0.78	2	0.5	1.64	50.1	517.35236 2168010;518.35702 775495	59.01369 3746;61.98837 5124;63.36507 2481;66.13498 2451;91.50341 2908;95.12901 2794;99.00788 2406;118.36090 2767;182.94215 2656;213.94926 2769;262.39185 2506;471.34708 312337;495.16949 2688;517.31012 11516
7668	Spermine	4479	5.563	201.113	1941640	8010989	[M-H]-	201.116	C10H26N4	Dialkylamines	PFNFFQXMRSDOHW-UHFFFAOYSA-N	NCCCNCCCCNCCCN	0.95	0.03	0.1	0.39	3	0.33	0.73	53.55	201.11285 2099228;202.11752 1143082	47.53381 2365;53.32889 2404;62.16623 2381;67.01874 3703;69.03439 3245;72.99306 71414;74.00091 7088;80.05748 2739;96.15398 3392;109.10253 11216;118.20256 2442;120.41292 2362;125.09727 8530;137.09702 3218;139.11299 5395;140.46751 2182;155.10762 23982;183.10251 58159;201.11287 42618
16830	(Z)-Hexadec-9-enoic acid	10549	13.43	253.217	967015	7839937	[M-H]-	253.217	C16H30O2	Long-chain fatty acids	SECPZKHBENQXJG-FPLPWBNLSA-N	CCCCCC\C=C/CCCCCCCC(O)=O	1	0.94	0.73	0.75	1	1	1.75	42.5	253.21672 1028870;254.22139 145477	83.05005 2483;102.54102 2322;206.03210 2419;253.21655 123469
16247	LPC 16:0	9199	11.614	540.329	1387407	7779927	[M+HCOO]-	540.331	C24H50NO7P	Lipids	ASWBNKHCZGQVJV-UHFFFAOYNA-N	O=C(OCC(O)COP(=O)([O-])OCC[N+](C)(C)C)CCCCCCCCCCCCCCC	0.99	0.82	0.88	0.82	8	0.5	1.7	49.12	540.32947 1584206;541.33414 433206	61.98835 5497;75.50979 2713;78.95885 16601;152.99548 12288;168.04214 7699;174.45145 2505;224.06888 4614;242.07918 11367;255.23248 711527;472.35165 8453;480.30832 436568;540.33075 91133
13383	[(6Z,10Z)-6-(acetyloxymethyl)-10-(hydroperoxymethyl)-3-methylidene-2-oxo-3a,4,5,8,9,11a-hexahydrocyclodeca[b]furan-4-yl] 2-methylbutanoate	6764	8.5	421.186	1713508	7726129	[M-H]-	421.187	C22H30O8	Germacranolides and derivatives	PCLOCELNWLWLIJ-YQRKRCAISA-N	O=C1OC2C=C(COO)CCC=C(COC(=O)C)CC(OC(=O)C(C)CC)C2C1=C	0.99	0.02	0.01	0.5	4	0.25	0.72	34.22	421.18573 1774495;422.19040 371460	54.40658 2651;59.01377 2717;78.95914 9509;79.95757 8374;82.39106 2767;101.02423 2800;109.02975 5519;123.04548 4223;161.04686 2718;205.73349 2651;273.49850 2253;375.17743 2791;421.09430 4505;421.15930 16066;421.22827 14125
14685	(3R,4S,5S,6R)-2-(6-hydroxy-2,6-dimethylocta-2,7-dienoxy)-6-(hydroxymethyl)oxane-3,4,5-triol	7619	9.606	331.175	1205337	7719496	[M-H]-	331.176	C16H28O7	Fatty acyl glycosides of mono- and disaccharides	WEHZDNHJZBEGME-SPGNZJCFSA-N	OCC1OC(OCC(=CCCC(O)(C=C)C)C)C(O)C(O)C1O	1	0.01	0.01	0.28	8	0.25	0.64	38.78	331.17548 1353913;332.18014 204216	57.03455 10215;59.01377 7247;87.00859 197455;113.09753 2802;124.01629 2837;130.99854 4671;157.08669 6907;181.15886 3060;187.09787 4138;197.19049 38753;204.96338 4052;225.18501 23134;227.16454 29619;229.44316 2730;251.16476 122992;269.17709 7776;331.17630 42120;331.24857 76703
1634	Crotonic acid	974	1.252	85.0293	2564701	7699574	[M-H]-	85.0295	C4H6O2	Straight chain fatty acids	LDHQCZJRKDOVOX-NSCUHMNNSA-N	C/C=C/C(=O)O	1	0.28	0.26	0.75	1	1	1.19	75.31	85.02931 3505966;86.03398 0	40.36811 2230;48.49104 2233;55.01888 3353;67.24570 2253;85.02945 4866;85.08596 2713
8909	5,6-dihydropenicillic acid	4959	6.181	171.066	1518456	7562834	[M-H]-	171.066	C8H12O4	Butenolides	XMLBVCBGTUQJHY-UHFFFAOYSA-N	O=C1OC(O)(C(OC)=C1)C(C)C	1	0.1	0.1	0.71	2	0.5	0.92	53.38	171.06589 1624674;172.07056 112166	44.29341 2555;44.99821 2716;46.57229 2155;51.02402 10052;52.03188 11002;52.03477 2887;57.26204 2121;58.00595 90069;67.05521 44307;84.02170 9182;95.05002 24132;97.06564 5944;99.08147 3993;99.44907 2381;113.06115 4628;127.07619 6522;139.04015 6797
12556	Canellin E	6309	7.908	401.159	1790563	7518596	[M-H]-	401.161	C22H26O7	Benzodioxoles	HUPGTAGQEXENPN-QIUKOVNNSA-N	O=C1C(OC)=C2OC(C3=CC(OC)=C4OCOC4=C3)C(C)C2(CC=C)CC1OC	0.99	0.08	0.08	0.21	50	0.42	0.72	35.09	401.15948 2142377;402.16415 514450	57.03437 9251;59.01374 12344;63.59576 2507;63.67919 2542;71.01382 4778;73.02944 33247;78.96854 2696;79.05537 3018;81.03447 7655;83.01368 7569;83.05007 2955;85.06583 7648;87.05618 3345;89.02428 95812;93.03447 10551;95.05003 27635;96.83632 2889;97.02968 6680;101.02425 5762;105.03464 3884;108.02138 8053;109.02934 218429;111.08131 7431;113.09697 10352;121.02936 91579;121.06551 7870;122.03779 16620;12…
394	HISTIDINE	659	0.871	154.062	1986543	7357462	[M-H]-	154.062	C6H9N3O2	Histidine and derivatives	HNDVDQJCIGZPNO-YFKPBYRVSA-N	C1=C(NC=N1)C[C@@H](C(=O)O)N	1	0.81	0.85	0.91	13	1	1.8	165.21	154.06178 2450880;155.06645 230918	40.01913 13439;41.99846 6194;44.99825 4675;50.00362 4589;52.01932 3242;60.97592 2515;61.85540 2761;64.01931 4025;65.01451 6867;66.03481 25094;67.02998 86414;68.09625 2301;72.00893 44525;72.01387 4031;72.70166 2981;74.02476 7668;80.03781 67587;81.04562 62801;91.03008 3216;93.04558 290613;108.05637 25618;109.04036 11306;110.07215 42243;118.04124 6905;128.07176 2356;136.05127 17231;137.03525 87616;1…
2481	Emodin-8-glucoside	1489	1.857	431.097	1942308	7252837	[M-H]-	431.098	C21H20O10	Hydroxyanthraquinones	HSWIRQIYASIOBE-JNHRPPPUSA-N	O=C1C=2C=C(O)C=C(OC3OC(CO)C(O)C(O)C3O)C2C(=O)C4=C(O)C=C(C=C14)C	0.99	0.02	0.04	0.75	2	0.5	0.86	37.44	431.09702 2189574;432.10168 553148	59.01374 4796;88.98763 18731;89.02423 46740;89.03078 3046;97.02961 3818;109.02941 5923;111.04500 4372;115.47878 2712;123.04524 5415;124.01683 2964;125.02440 35469;135.04492 2885;137.02408 10472;139.03989 9133;163.06467 2734;164.01167 3027;165.01913 8132;167.03473 11016;177.01945 3852;179.03496 5622;179.05351 3308;214.13141 2636;219.06493 3659;221.04579 3146;246.20763 2305;305.06589 70672;341.1073…
7789	Canarione	4519	5.614	271.024	1609061	7164539	[M-H]-	271.025	C14H8O6	Naphthopyranones	NPUXQAACUNUHIX-UHFFFAOYSA-N	Cc1cc(=O)c2c(o1)cc1c(c2O)C(=CC(=O)C1=O)O	1	0.28	0.37	0.83	5	0.6	1.2	42.7	271.02429 1864282;272.02896 268644	57.03449 52024;57.03782 4388;65.69926 2500;74.39703 2388;78.63611 2580;81.03442 7496;83.01350 5883;89.03996 3166;95.73833 2587;109.02912 7791;113.03927 5192;115.05489 4196;117.03457 10267;125.02419 140117;130.04216 10507;131.05008 13714;133.02982 3476;135.04491 5983;141.03439 14452;142.04253 6456;143.05019 9443;145.02911 39537;146.03690 7476;149.02455 6762;157.02933 2730;158.03674 18631;159.04468…
10297	Khayanolide A	5444	6.81	515.191	1898868	7164499	[M-H]-	515.192	C27H32O10	Prostaglandins and related compounds	SZIDPCXTWHHMAY-WRFOTCILSA-N	COC(=O)[C@@H](O)[C@H]1[C@@]2(C)CC3(O)[C@@H](C(=O)[C@H]2O)[C@]45O[C@]46CC(=O)O[C@@H](C7=COC=C7)[C@]6(C)CCC5[C@]13C	1	0.03	0.16	0.13	69	0.2	0.67	44.32	515.19128 2033030;516.19595 668329	57.03450 15881;59.01365 4952;61.98821 8368;64.62894 3246;68.86845 2954;69.89400 2858;70.76940 2767;73.02940 149753;81.03431 6416;81.47626 3552;83.01381 10726;93.03449 5768;95.05014 4341;97.02932 4047;97.33381 3128;109.02952 42107;109.06554 3894;111.00834 15463;111.46873 2950;121.02924 7538;123.04499 19220;125.02422 285878;125.09676 25805;135.04518 11441;137.02420 94383;139.03961 5485;142.83357 32…
1580	6-Hydroxynicotinic acid	959	1.236	138.019	2607786	7072486	[M-H]-	138.02	C6H5NO3	Pyridinecarboxylic acids	BLHCMGRVFXRYRN-UHFFFAOYSA-N	O=C(O)C1=CN=C(O)C=C1	1	0.68	0.66	0.79	2	1	1.6	159.65	138.01929 3275930;139.02395 0	40.01923 21755;41.00326 25863;49.00835 3398;50.00348 12566;52.01889 3848;60.45153 2837;65.00292 2639;65.99843 9963;66.03481 286485;67.01890 3950;68.01427 4237;74.92498 2467;78.77932 2488;94.02964 1082165;99.44434 2437;103.26416 2967;122.79725 2664;138.01826 13786
2675	Pinoquercetin	1609	2.005	315.05	1421492	6974064	[M-H]-	315.051	C16H12O7	Flavonols	DTFXGVGIKNSCQQ-UHFFFAOYSA-N	O=C1C(O)=C(OC2=CC(O)=C(C(O)=C12)C)C=3C=CC(O)=C(O)C3	1	0.18	0.35	0.83	3	0.67	1.15	56.59	315.05026 1584031;316.05493 245143	51.83370 2248;55.01852 2897;59.01376 9656;62.23535 2840;64.75159 2532;71.01381 11776;81.03448 10216;92.60052 2695;93.03463 3721;94.64513 2334;101.02420 4359;108.02148 586930;109.02930 119960;113.02418 3274;121.02895 5141;123.04433 2986;125.02457 3219;133.02995 3342;135.04381 3018;151.03955 7730;152.01128 190322;153.01917 100632;154.63658 2700;163.03970 6215;165.01891 11346;166.19424 2603;184.9545…
16203	Tetradecylsulfate	9139	11.541	293.179	1225369	6952421	[M-H]-	293.179	C14H30O4S	Sulfuric acid monoesters	URLJMZWTXZTZRR-UHFFFAOYSA-N	CCCCCCCCCCCCCCOS(O)(=O)=O	1	0.32	0.24	0.77	6	0.5	1.12	16.1	293.17877 1253284;294.18344 201248	57.03461 19297;57.44722 3823;59.01371 17617;79.95717 37691;95.04988 4446;95.95212 12640;96.95992 491897;97.06601 4908;109.06487 3911;113.09697 37381;125.09695 11551;127.11304 7019;139.11270 8790;141.12848 5614;149.09669 5720;167.10741 4940;179.10846 9395;185.11722 33787;195.13934 6974;197.11833 6793;200.63763 4550;203.10678 5807;249.22044 21761;264.61011 4310;265.21716 11375;275.20227 13677;293.1…
10827	3Beta-Acetoxydeoxodihydrogedunin	5604	7.014	527.264	2411262	6900086	[M-H]-	527.265	C30H40O8	Limonoids	LCTHKUJMKQOYDY-ZYIGBFDLSA-N	O=C(OC1CCC2(C)C3CCC4(C)C(OC(=O)C5OC54C3(C)C(OC(=O)C)CC2C1(C)C)C6=COC=C6)C	1	0	0	0.54	4	0.5	0.76	98.41	527.26416 2893548;528.26883 969969	59.01374 3718;69.04263 3099;71.01383 4613;78.95871 3748;79.05535 3103;81.04304 2692;89.02436 4493;90.13844 2607;93.87711 2695;97.02980 6808;109.02940 11524;110.64320 2607;111.04477 17238;113.06075 4176;122.03723 6431;123.04501 4825;125.02407 8495;125.06072 17686;130.08754 3641;135.08192 2820;136.05266 13042;137.02446 6904;137.06100 9668;138.06854 29132;139.07637 18959;148.05299 9597;149.02419 403…
16011	Hexosyl LPE 16:0	8924	11.271	614.33	1219739	6872755	[M-H]-	614.328	C27H54NO12P	Lipids	UISOORRILGPHLE-OEYVFKEPSA-N	[H][C@@](O)(COC(=O)CCCCCCCCCCCCCCC)COP(O)(=O)OCCNC1OC(CO)C(O)C(O)C1O	0.99	0.78	0.86	0.86	10	0.7	1.72	104.54	614.32971 1368864;615.33438 337198	75.32503 3140;78.95898 29025;119.92783 3189;140.01135 12361;150.71440 2910;152.99551 70659;196.03763 92213;214.04942 13710;238.04936 8940;255.23247 748168;268.05872 22625;409.23764 5841;452.27698 226229;453.06442 3035;494.28629 19942;524.29541 7755;614.32959 637939;615.33154 5261
4390	swertiamarin	2929	3.693	373.113	1708179	6803650	[M-H]-	373.114	C16H22O10	O-glycosyl compounds	HEYZWPRKKUGDCR-QBXMEVCASA-N	O=C1OCCC2(O)C1=COC(OC3OC(CO)C(O)C(O)C3O)C2C=C	0.99	0.08	0.04	0.43	18	0.33	0.76	24.16	373.11288 1990130;374.11755 326908	55.01880 3266;59.01376 94241;71.01376 30902;73.02930 3759;83.01386 3418;85.02938 5891;87.00861 6793;89.02416 12587;95.01413 3804;101.02425 12757;109.02924 4136;113.02417 7413;123.00876 9150;124.01655 20478;125.02410 5957;135.00919 3036;137.02359 13091;137.67755 2849;138.03209 19097;139.04015 20990;151.04004 8759;152.01170 5380;153.01932 13108;153.05521 16517;163.00385 7167;164.01112 3076;165.0191…
8925	Spiraeoside	4964	6.188	463.087	1781128	6780023	[M-H]-	463.088	C21H20O12	Flavonoid O-glycosides	OIUBYZLTFSLSBY-HMGRVEAOSA-N	OCC(O1)C(O)C(O)C(O)C1Oc(c4)c(O)cc(c4)C(O2)=C(O)C(=O)c(c(O)3)c(cc(O)c3)2	0.99	0.76	0.81	0.92	7	1	1.75	34.13	463.08716 1991786;464.09183 440394	59.01379 9760;63.02402 13369;65.00310 20947;71.01399 5311;83.01352 20617;84.56770 2720;87.19661 2732;88.98827 10210;89.02447 5207;93.03432 3141;107.01369 78805;108.02162 5531;109.02946 7702;116.51007 3480;116.79310 3370;121.02940 75330;121.04016 4373;123.04508 3513;124.01603 4544;125.02444 6685;134.03748 11483;136.01591 4989;137.02371 3977;137.06178 2980;138.03123 3060;139.04048 3689;149.02370 15…
11226	Naringin	5764	7.222	615.15	1693639	6668967	[M+Cl]-	615.148	C27H32O14	Flavonoid-7-O-glycosides	DFPMSGMNTNDNHN-CSIAVLANSA-N	O=C1C2=C(O)C=C(OC3OC(CO)C(O)C(O)C3OC4OC(C)C(O)C(O)C4O)C=C2OC(C5=CC=C(O)C=C5)C1	0.99	0.1	0.56	0.24	2	0.5	0.99	17.02	615.14966 1772028;616.15433 659771	74.56593 3071;83.01399 5561;92.59980 2923;97.02972 4063;109.02934 29990;121.02927 4713;122.03697 15943;123.04512 48698;123.05552 5530;124.42516 2898;125.02436 27908;137.02414 28298;139.03970 4016;145.03041 3627;149.02438 15226;150.03143 11781;151.03960 34972;161.02397 40817;161.05940 7190;162.03096 4600;163.03995 24569;164.01115 3463;164.04875 6238;165.01915 27017;165.05531 25744;169.01434 7127;1…
13881	Tridecanedioic acid	7069	8.896	243.16	1530908	6443246	[M-H]-	243.16	C13H24O4	Long-chain fatty acids	DXNCZXXFRKPEPY-UHFFFAOYSA-N	OC(=O)CCCCCCCCCCCC(O)=O	1	0.88	0.85	0.94	4	1	1.84	16.36	243.15971 1804938;244.16438 214908	57.24675 2472;71.87251 2455;73.02926 3599;73.41028 2688;117.45411 2515;129.07361 3567;160.09019 2713;165.88997 2662;169.22015 2285;181.15958 56365;199.15265 5329;207.10435 2514;225.14934 144242;243.02898 11509;243.06549 3743;243.15977 117121
5714	Sinensin	3619	4.514	449.108	2171136	6272222	[M-H]-	449.109	C21H22O11	Flavonoid-7-O-glycosides	UDIXYHJHYVDNOG-UHFFFAOYSA-N	O=C1C2=C(O)C=C(OC3OC(CO)C(O)C(O)C3O)C=C2OC(C4=CC=C(O)C=C4)C1O	0.99	0.67	0.77	0.85	24	0.83	1.64	34.07	449.10773 2369598;450.11239 568662	51.75363 2952;57.03456 15604;58.40164 2742;59.01381 4751;65.00314 8017;71.01394 3577;81.02902 2898;81.03436 14009;83.01376 17183;85.77637 2585;87.22871 2951;93.03468 14360;96.80006 2857;97.02924 4758;103.72115 3231;107.01349 17161;109.02945 9458;113.89602 4308;121.02942 3582;123.04459 6573;124.01654 9988;125.02419 193966;131.04999 4766;133.02927 10397;137.02461 5352;139.03972 8538;149.02458 12101…
6389	Tetrahydroharman-3-carboxylic acid	3974	4.943	229.098	1736073	6250734	[M-H]-	229.098	C13H14N2O2	Harmala alkaloids	ZUPHXNBLQCSEIA-UHFFFAOYSA-N	CC1C2=C(CC(N1)C(=O)O)C3=CC=CC=C3N2	1	0.7	0.72	0.89	9	1	1.67	129.72	229.09772 1990524;230.10239 286395	72.00880 13477;74.02480 8275;86.34198 2566;89.30106 2474;92.05046 82868;100.04028 33694;111.94952 2585;116.05046 46010;125.83493 2250;140.05164 2709;142.06602 40844;144.08189 3445;146.52193 2876;151.10722 2440;153.05769 2269;155.07361 3158;156.06837 5919;156.08206 11296;157.07695 2565;158.09798 2445;168.08144 6211;181.07622 3954;183.09239 14671;185.10789 59577;229.09845 10657
3065	[(2R,3S,4S,5R,6S)-6-[3,5-dihydroxy-4-[3-(4-hydroxyphenyl)propanoyl]phenoxy]-3,4,5-trihydroxyoxan-2-yl]methyl 3,4,5-trihydroxybenzoate	1899	2.375	587.139	1477232	6147437	[M-H]-	587.139	C28H28O14	Flavonoid O-glycosides	YPFUHFNAEWURDN-ZKPBLSLZSA-N	O=C(OCC1OC(OC2=CC(O)=C(C(O)=C2)C(=O)CCC3=CC=C(O)C=C3)C(O)C(O)C1O)C4=CC(O)=C(O)C(O)=C4	1	0.04	0.06	0.75	1	1	0.96	92.11	587.13928 1804102;588.14395 551150	83.77353 2555;95.05032 6029;109.02947 10007;113.06064 4126;137.02444 3655;137.06097 3609;153.01880 19859;161.02414 11073;163.00247 3284;177.01924 6346;181.05028 64214;191.03537 4475;193.05064 3479;205.04974 5946;220.03650 5188;221.04497 6729;245.04189 3615;253.07037 5559;271.08295 6735;273.35715 2726;343.08148 36065;407.07385 3990;415.10153 11459;433.11218 58782;433.18112 4857;449.08655 4128;467.…
1617	2',4',6'-Trihydroxydihydrochalcone	969	1.246	257.077	2243307	6110999	[M-H]-	257.082	C15H14O4	2'-Hydroxy-dihydrochalcones	QWQGMMRHTWIOGH-UHFFFAOYSA-N	O=C(C=1C(O)=CC(O)=CC1O)CCC=2C=CC=CC2	0.9	0.06	0.1	0.67	2	1	0.92	81.43	257.07730 2418793;258.08197 0	52.01921 5650;59.01378 5569;76.25748 2360;82.02967 35188;84.04544 15886;85.02926 2973;89.02414 5991;102.05595 4420;109.04061 7048;109.07681 5835;113.07192 6007;115.02119 2622;127.05112 16187;128.03513 101973;129.01939 8432;146.94162 2653;152.02231 3430;167.04535 3880;169.09726 19750;183.61716 2375;193.98271 2293;195.07742 10066;200.61043 2405;213.08749 17445;221.06075 2410;239.06697 21046;257.048…
14391	COLFORSIN	7429	9.358	409.222	1262209	5875301	[M-H]-	409.223	C22H34O7	Triterpenoids	OHCQJHSOBUTRHG-KGGHGJDLSA-N	O=C(OC1C(O)C2C(C)(C)CCC(O)C2(C)C3(O)C(=O)CC(OC13C)(C=C)C)C	0.99	0.01	0	0.75	1	1	0.91	26.95	409.22162 1335996;410.22629 289933	57.03452 15367;59.01385 2934;78.95879 3049;101.59624 3351;109.02965 6179;111.08150 8628;112.69286 2584;113.09746 14499;115.80261 2831;122.03686 3104;123.04498 4910;127.11269 6437;139.11324 2688;148.01648 8765;164.39479 2569;164.76746 2549;171.10272 19851;193.12296 4525;205.12257 2777;205.15933 3125;207.13882 5224;219.10320 10687;233.11533 2554;277.10846 12952;293.21136 5046;303.23306 3427;321.242…
8723	2'-O-cis-coumaroylgardoside	4889	6.089	519.15	1444530	5171678	[M-H]-	519.151	C25H28O12	Coumaric acid esters	QPNFBUARICHXGG-QPJJXVBHSA-N	O=C(O)C1=COC(OC2OC(CO)C(O)C(O)C2OC(=O)C=CC3=CC=C(O)C=C3)C4C(=C)C(O)CC14	1	0.2	0.16	0.61	18	0.56	0.97	40.75	519.14984 1633823;520.15451 482285	59.01366 4762;64.85289 2751;66.55049 3464;71.01376 4350;74.29922 2885;83.01335 3009;85.02972 2584;85.38840 2772;87.00821 4336;113.02443 4691;117.03451 41886;118.04284 3325;119.05003 42262;123.04502 5164;125.02425 19158;137.02437 5370;138.03191 9681;138.21120 2808;139.03923 17298;145.02922 429861;151.04007 10598;153.05521 8397;153.49280 3032;161.02432 3345;161.06038 9177;163.03957 46840;165.01895 …
16728	LPC 16:0-2	10284	13.058	540.329	784609	4758397	[M+HCOO]-	540.331	C24H50NO7P	Lipids	ASWBNKHCZGQVJV-UHFFFAOYNA-N	O=C(OCC(O)COP(=O)([O-])OCC[N+](C)(C)C)CCCCCCCCCCCCCCC	0.99	0.05	0.83	0.1	8	0.25	1.01	30.16	540.32935 798515;541.33401 308706	61.98826 296307;73.49539 2624;77.41251 2908;168.71176 2787;225.67619 2719;374.09149 3140;443.98474 2842;455.35193 64887;540.32947 426518
10245	3,4-di-O-galloylquinic acid	5434	6.796	495.165	803776	3229714	[M-H]-	495.162	C21H20O14	Quinic acids and derivatives	SKUCQDOSGKINGP-YQMRLJPGSA-N	O=C(O)C1(O)CC(O)C(OC(=O)C2=CC(O)=C(O)C(O)=C2)C(OC(=O)C3=CC(O)=C(O)C(O)=C3)C1	0.96	0	0.01	0.06	2	0.5	0.59	33.64	495.16483 918725;496.16949 200866	54.82266 2492;58.25268 2442;59.01360 5929;67.99184 3165;75.31274 2811;83.01379 17018;84.43534 3245;93.03433 36313;101.02427 3672;109.02923 5380;116.07723 2552;119.04938 3327;123.04530 4464;125.02425 7862;137.02463 5543;139.03951 11617;144.20346 2698;149.02351 3432;152.01146 11321;165.01889 10811;166.02701 51331;169.01326 6343;177.01892 7589;177.05447 3586;178.02689 7051;181.05025 469233;189.05626…
